# Supplementary material for: Functional analysis of ZmG6PE reveals its role in responses to low-phosphorus stress and regulation of grain yield in maize
Source: Front Plant Sci. 2023 Nov 9;14:1286699. doi: 10.3389/fpls.2023.1286699 (PMC10666784; doi:10.3389/fpls.2023.1286699)
Supplement: Supplementary file 2 [file Table_1.xlsx]

## Sheet: KEGG
ID	Description	MetaboRatio	BgRatio	pvalue	p.adjust	qvalue	KEGGID	Count	KEGGID(LOG2FC)	RichFactor	URL	SecondClass	TopClass
zma00520	Amino sugar and nucleotide sugar metabolism	5/11	118/4850	3.22006e-06	5.47411e-05	3.38954e-05	C00103/C00275/C00167/C00043/C00190	5	C00103/C00275/C00167/C00043/C00190	18.68	https://www.kegg.jp/kegg-bin/show_pathway?map=zma00520&multi_query=cpd:C00103+purple%0d%0acpd:C00275+purple%0d%0acpd:C00167+purple%0d%0acpd:C00043+purple%0d%0acpd:C00190+purple	Carbohydrate metabolism	Metabolism
zma01250	Biosynthesis of nucleotide sugars	5/11	200/4850	4.27947e-05	0.000363755	0.000225235	C00103/C00275/C00167/C00043/C00190	5	C00103/C00275/C00167/C00043/C00190	11.02	https://www.kegg.jp/kegg-bin/show_pathway?map=zma01250&multi_query=cpd:C00103+purple%0d%0acpd:C00275+purple%0d%0acpd:C00167+purple%0d%0acpd:C00043+purple%0d%0acpd:C00190+purple	Unknown	Unknown
zma01240	Biosynthesis of cofactors	4/11	327/4850	0.0045797	0.0245264	0.0151866	C00099/C00103/C00275/C00167	4	C00099/C00103/C00275/C00167	5.39	https://www.kegg.jp/kegg-bin/show_pathway?map=zma01240&multi_query=cpd:C00099+purple%0d%0acpd:C00103+purple%0d%0acpd:C00275+purple%0d%0acpd:C00167+purple	Global and overview maps	Metabolism
zma00053	Ascorbate and aldarate metabolism	2/11	57/4850	0.00697353	0.0245264	0.0151866	C00879/C00167	2	C00879/C00167	15.47	https://www.kegg.jp/kegg-bin/show_pathway?map=zma00053&multi_query=cpd:C00879+purple%0d%0acpd:C00167+purple	Carbohydrate metabolism	Metabolism
zma00040	Pentose and glucuronate interconversions	2/11	58/4850	0.00721365	0.0245264	0.0151866	C00103/C00167	2	C00103/C00167	15.2	https://www.kegg.jp/kegg-bin/show_pathway?map=zma00040&multi_query=cpd:C00103+purple%0d%0acpd:C00167+purple	Carbohydrate metabolism	Metabolism
zma00240	Pyrimidine metabolism	2/11	65/4850	0.00899874	0.0254964	0.0157873	C00099/C00055	2	C00099/C00055	13.57	https://www.kegg.jp/kegg-bin/show_pathway?map=zma00240&multi_query=cpd:C00099+purple%0d%0acpd:C00055+purple	Nucleotide metabolism	Metabolism
zma00230	Purine metabolism	2/11	95/4850	0.0186127	0.0452024	0.0279891	C00499/C00144	2	C00499/C00144	9.28	https://www.kegg.jp/kegg-bin/show_pathway?map=zma00230&multi_query=cpd:C00499+purple%0d%0acpd:C00144+purple	Nucleotide metabolism	Metabolism
zma00770	Pantothenate and CoA biosynthesis	1/11	30/4850	0.0660415	0.105834	0.0655322	C00099	1	C00099	14.7	https://www.kegg.jp/kegg-bin/show_pathway?map=zma00770&multi_query=cpd:C00099+purple	Metabolism of cofactors and vitamins	Metabolism
zma00010	Glycolysis / Gluconeogenesis	1/11	31/4850	0.0681729	0.105834	0.0655322	C00103	1	C00103	14.22	https://www.kegg.jp/kegg-bin/show_pathway?map=zma00010&multi_query=cpd:C00103+purple	Carbohydrate metabolism	Metabolism
zma00410	beta-Alanine metabolism	1/11	32/4850	0.0702999	0.105834	0.0655322	C00099	1	C00099	13.78	https://www.kegg.jp/kegg-bin/show_pathway?map=zma00410&multi_query=cpd:C00099+purple	Metabolism of other amino acids	Metabolism
zma00500	Starch and sucrose metabolism	1/11	37/4850	0.0808689	0.105834	0.0655322	C00103	1	C00103	11.92	https://www.kegg.jp/kegg-bin/show_pathway?map=zma00500&multi_query=cpd:C00103+purple	Carbohydrate metabolism	Metabolism
zma00561	Glycerolipid metabolism	1/11	38/4850	0.0829696	0.105834	0.0655322	C00103	1	C00103	11.6	https://www.kegg.jp/kegg-bin/show_pathway?map=zma00561&multi_query=cpd:C00103+purple	Lipid metabolism	Metabolism
zma00908	Zeatin biosynthesis	1/11	39/4850	0.0850659	0.105834	0.0655322	C00190	1	C00190	11.31	https://www.kegg.jp/kegg-bin/show_pathway?map=zma00908&multi_query=cpd:C00190+purple	Metabolism of terpenoids and polyketides	Metabolism
zma00640	Propanoate metabolism	1/11	40/4850	0.0871578	0.105834	0.0655322	C00099	1	C00099	11.02	https://www.kegg.jp/kegg-bin/show_pathway?map=zma00640&multi_query=cpd:C00099+purple	Carbohydrate metabolism	Metabolism
zma00052	Galactose metabolism	1/11	46/4850	0.0996184	0.112901	0.0699076	C00103	1	C00103	9.58	https://www.kegg.jp/kegg-bin/show_pathway?map=zma00052&multi_query=cpd:C00103+purple	Carbohydrate metabolism	Metabolism
zma00051	Fructose and mannose metabolism	1/11	54/4850	0.115992	0.120043	0.0743299	C00275	1	C00275	8.16	https://www.kegg.jp/kegg-bin/show_pathway?map=zma00051&multi_query=cpd:C00275+purple	Carbohydrate metabolism	Metabolism
zma00564	Glycerophospholipid metabolism	1/11	56/4850	0.120043	0.120043	0.0743299	C00588	1	C00588	7.87	https://www.kegg.jp/kegg-bin/show_pathway?map=zma00564&multi_query=cpd:C00588+purple	Lipid metabolism	Metabolism
