# Supplementary material for: Functional analysis of ZmG6PE reveals its role in responses to low-phosphorus stress and regulation of grain yield in maize
Source: Front Plant Sci. 2023 Nov 9;14:1286699. doi: 10.3389/fpls.2023.1286699 (PMC10666784; doi:10.3389/fpls.2023.1286699)
Supplement: Supplementary file 5 [file Table_4.xls]

PathwayID	Pathway	Level1	Level2	list_number	total_number	Pvalue	FDR	Gene	URL
zma00561	Glycerolipid metabolism	Metabolism	Lipid metabolism	11	80	2.95E-07	2.00E-05	Zm00001eb166810(Zm00001eb166810),Zm00001eb258130(Zm00001eb258130),Zm00001eb297970(Zm00001eb297970),Zm00001eb347070(Zm00001eb347070),Zm00001eb130610(Zm00001eb130610),Zm00001eb034810(Zm00001eb034810),Zm00001eb189920(Zm00001eb189920),Zm00001eb408260(Zm00001eb408260),Zm00001eb351780(Zm00001eb351780),Zm00001eb335670(Zm00001eb335670),Zm00001eb398000(Zm00001eb398000)	http://www.kegg.jp/kegg-bin/show_pathway?map=map00561&multi_query=K22920+%23FFFFFF,red%0d%0aK00128+%23FFFFFF,red%0d%0aK15728+%23FFFFFF,red%0d%0aK06118+%23FFFFFF,red%0d%0aK06119+%23FFFFFF,red%0d%0aK03715+%23FFFFFF,red%0d%0aK01054+%23FFFFFF,red%0d%0a
zma00592	alpha-Linolenic acid metabolism	Metabolism	Lipid metabolism	7	49	3.73E-05	0.000956276	Zm00001eb134020(Zm00001eb134020),Zm00001eb035010(Zm00001eb035010),Zm00001eb318230(Zm00001eb318230),Zm00001eb423430(Zm00001eb423430),Zm00001eb082050(Zm00001eb082050),Zm00001eb081610(Zm00001eb081610),Zm00001eb148110(Zm00001eb148110)	http://www.kegg.jp/kegg-bin/show_pathway?map=map00592&multi_query=K00454+%23FFFFFF,red%0d%0aK00232+%23FFFFFF,red%0d%0aK22389+%23FFFFFF,red%0d%0aK05894+%23FFFFFF,red%0d%0a
zma00564	Glycerophospholipid metabolism	Metabolism	Lipid metabolism	10	109	4.22E-05	0.000956276	Zm00001eb370370(Zm00001eb370370),Zm00001eb085150(Zm00001eb085150),Zm00001eb050070(Zm00001eb050070),Zm00001eb166810(Zm00001eb166810),Zm00001eb036910(Zm00001eb036910),Zm00001eb275030(Zm00001eb275030),Zm00001eb339870(Zm00001eb339870),Zm00001eb154650(Zm00001eb154650),Zm00001eb318230(Zm00001eb318230),Zm00001eb063230(Zm00001eb063230)	http://www.kegg.jp/kegg-bin/show_pathway?map=map00564&multi_query=K01115+%23FFFFFF,red%0d%0aK18696+%23FFFFFF,red%0d%0aK22389+%23FFFFFF,red%0d%0aK06124+%23FFFFFF,red%0d%0aK01114+%23FFFFFF,red%0d%0aK16860+%23FFFFFF,red%0d%0aK01126+%23FFFFFF,red%0d%0aK15728+%23FFFFFF,red%0d%0a
zma00591	Linoleic acid metabolism	Metabolism	Lipid metabolism	4	15	0.000155577	0.002644801	Zm00001eb081610(Zm00001eb081610),Zm00001eb423430(Zm00001eb423430),Zm00001eb134020(Zm00001eb134020),Zm00001eb035010(Zm00001eb035010)	http://www.kegg.jp/kegg-bin/show_pathway?map=map00591&multi_query=K00454+%23FFFFFF,red%0d%0a
zma00410	beta-Alanine metabolism	Metabolism	Metabolism of other amino acids	5	41	0.001079012	0.014674561	Zm00001eb148110(Zm00001eb148110),Zm00001eb431200(Zm00001eb431200),Zm00001eb408260(Zm00001eb408260),Zm00001eb189920(Zm00001eb189920),Zm00001eb420190(Zm00001eb420190)	http://www.kegg.jp/kegg-bin/show_pathway?map=map00410&multi_query=K00276+%23FFFFFF,red%0d%0aK17839+%23FFFFFF,red%0d%0aK00232+%23FFFFFF,red%0d%0aK00128+%23FFFFFF,red%0d%0a
zma00062	Fatty acid elongation	Metabolism	Lipid metabolism	4	33	0.003566674	0.040422306	Zm00001eb398750(Zm00001eb398750),Zm00001eb010500(Zm00001eb010500),Zm00001eb246270(Zm00001eb246270),Zm00001eb008920(Zm00001eb008920)	http://www.kegg.jp/kegg-bin/show_pathway?map=map00062&multi_query=K15397+%23FFFFFF,red%0d%0aK10251+%23FFFFFF,red%0d%0a
zma00906	Carotenoid biosynthesis	Metabolism	Metabolism of terpenoids and polyketides	4	37	0.00542545	0.052704374	Zm00001eb114610(Zm00001eb114610),Zm00001eb408760(Zm00001eb408760),Zm00001eb114700(Zm00001eb114700),Zm00001eb367770(Zm00001eb367770)	http://www.kegg.jp/kegg-bin/show_pathway?map=map00906&multi_query=K15744+%23FFFFFF,red%0d%0aK17911+%23FFFFFF,red%0d%0aK02291+%23FFFFFF,red%0d%0a
zma00903	Limonene and pinene degradation	Metabolism	Metabolism of terpenoids and polyketides	2	7	0.007371254	0.062655663	Zm00001eb408260(Zm00001eb408260),Zm00001eb189920(Zm00001eb189920)	http://www.kegg.jp/kegg-bin/show_pathway?map=map00903&multi_query=K00128+%23FFFFFF,red%0d%0a
zma00260	Glycine, serine and threonine metabolism	Metabolism	Amino acid metabolism	5	67	0.009348858	0.070635815	Zm00001eb389520(Zm00001eb389520),Zm00001eb420190(Zm00001eb420190),Zm00001eb073500(Zm00001eb073500),Zm00001eb118240(Zm00001eb118240),Zm00001eb149730(Zm00001eb149730)	http://www.kegg.jp/kegg-bin/show_pathway?map=map00260&multi_query=K14272+%23FFFFFF,red%0d%0aK00108+%23FFFFFF,red%0d%0aK00058+%23FFFFFF,red%0d%0aK00276+%23FFFFFF,red%0d%0aK15633+%23FFFFFF,red%0d%0a
zma00565	Ether lipid metabolism	Metabolism	Lipid metabolism	3	26	0.013394916	0.090863574	Zm00001eb339870(Zm00001eb339870),Zm00001eb275030(Zm00001eb275030),Zm00001eb063230(Zm00001eb063230)	http://www.kegg.jp/kegg-bin/show_pathway?map=map00565&multi_query=K01114+%23FFFFFF,red%0d%0aK01115+%23FFFFFF,red%0d%0aK16860+%23FFFFFF,red%0d%0a
zma00620	Pyruvate metabolism	Metabolism	Carbohydrate metabolism	6	104	0.015196179	0.090863574	Zm00001eb079170(Zm00001eb079170),Zm00001eb370590(Zm00001eb370590),Zm00001eb309660(Zm00001eb309660),Zm00001eb238670(Zm00001eb238670),Zm00001eb189920(Zm00001eb189920),Zm00001eb408260(Zm00001eb408260)	http://www.kegg.jp/kegg-bin/show_pathway?map=map00620&multi_query=K01595+%23FFFFFF,red%0d%0aK01638+%23FFFFFF,red%0d%0aK00128+%23FFFFFF,red%0d%0a
zma04626	Plant-pathogen interaction	Organismal Systems	Environmental adaptation	9	202	0.016034748	0.090863574	Zm00001eb130850(Zm00001eb130850),Zm00001eb008920(Zm00001eb008920),Zm00001eb213280(Zm00001eb213280),Zm00001eb341260(Zm00001eb341260),Zm00001eb292010(Zm00001eb292010),Zm00001eb010500(Zm00001eb010500),Zm00001eb398750(Zm00001eb398750),Zm00001eb388550(Zm00001eb388550),Zm00001eb020340(Zm00001eb020340)	http://www.kegg.jp/kegg-bin/show_pathway?map=map04626&multi_query=K13449+%23FFFFFF,red%0d%0aK13412+%23FFFFFF,red%0d%0aK05391+%23FFFFFF,red%0d%0aK15397+%23FFFFFF,red%0d%0aK13447+%23FFFFFF,red%0d%0aK13448+%23FFFFFF,red%0d%0aK13436+%23FFFFFF,red%0d%0a
zma00770	Pantothenate and CoA biosynthesis	Metabolism	Metabolism of cofactors and vitamins	3	37	0.034352911	0.179692151	Zm00001eb431200(Zm00001eb431200),Zm00001eb408260(Zm00001eb408260),Zm00001eb189920(Zm00001eb189920)	http://www.kegg.jp/kegg-bin/show_pathway?map=map00770&multi_query=K17839+%23FFFFFF,red%0d%0aK00128+%23FFFFFF,red%0d%0a
zma00340	Histidine metabolism	Metabolism	Amino acid metabolism	2	16	0.037601806	0.182637346	Zm00001eb408260(Zm00001eb408260),Zm00001eb189920(Zm00001eb189920)	http://www.kegg.jp/kegg-bin/show_pathway?map=map00340&multi_query=K00128+%23FFFFFF,red%0d%0a
zma00710	Carbon fixation in photosynthetic organisms	Metabolism	Energy metabolism	4	73	0.052792114	0.239324249	Zm00001eb370590(Zm00001eb370590),Zm00001eb118240(Zm00001eb118240),Zm00001eb309660(Zm00001eb309660),Zm00001eb238670(Zm00001eb238670)	http://www.kegg.jp/kegg-bin/show_pathway?map=map00710&multi_query=K14272+%23FFFFFF,red%0d%0aK01595+%23FFFFFF,red%0d%0a
zma00071	Fatty acid degradation	Metabolism	Lipid metabolism	3	47	0.062470954	0.240388887	Zm00001eb189920(Zm00001eb189920),Zm00001eb408260(Zm00001eb408260),Zm00001eb148110(Zm00001eb148110)	http://www.kegg.jp/kegg-bin/show_pathway?map=map00071&multi_query=K00232+%23FFFFFF,red%0d%0aK00128+%23FFFFFF,red%0d%0a
zma00280	Valine, leucine and isoleucine degradation	Metabolism	Amino acid metabolism	3	47	0.062470954	0.240388887	Zm00001eb189920(Zm00001eb189920),Zm00001eb408260(Zm00001eb408260),Zm00001eb130640(Zm00001eb130640)	http://www.kegg.jp/kegg-bin/show_pathway?map=map00280&multi_query=K00128+%23FFFFFF,red%0d%0aK09699+%23FFFFFF,red%0d%0a
zma00940	Phenylpropanoid biosynthesis	Metabolism	Biosynthesis of other secondary metabolites	7	183	0.064304743	0.240388887	Zm00001eb417240(Zm00001eb417240),Zm00001eb315770(Zm00001eb315770),Zm00001eb285030(Zm00001eb285030),Zm00001eb413850(Zm00001eb413850),Zm00001eb088800(Zm00001eb088800),Zm00001eb384110(Zm00001eb384110),Zm00001eb225230(Zm00001eb225230)	http://www.kegg.jp/kegg-bin/show_pathway?map=map00940&multi_query=K00487+%23FFFFFF,red%0d%0aK01188+%23FFFFFF,red%0d%0aK00083+%23FFFFFF,red%0d%0aK00430+%23FFFFFF,red%0d%0a
zma00740	Riboflavin metabolism	Metabolism	Metabolism of cofactors and vitamins	2	22	0.067167483	0.240388887	Zm00001eb370610(Zm00001eb370610),Zm00001eb010130(Zm00001eb010130)	http://www.kegg.jp/kegg-bin/show_pathway?map=map00740&multi_query=K14379+%23FFFFFF,red%0d%0aK20884+%23FFFFFF,red%0d%0a
zma00997	Biosynthesis of various secondary metabolites - part 3	Metabolism	Biosynthesis of other secondary metabolites	2	23	0.072658177	0.247037802	Zm00001eb340450(Zm00001eb340450),Zm00001eb240650(Zm00001eb240650)	http://www.kegg.jp/kegg-bin/show_pathway?map=map00997&multi_query=K00789+%23FFFFFF,red%0d%0aK14271+%23FFFFFF,red%0d%0a
zma02010	ABC transporters	Environmental Information Processing	Membrane transport	2	24	0.078288624	0.253506022	Zm00001eb374580(Zm00001eb374580),Zm00001eb416190(Zm00001eb416190)	http://www.kegg.jp/kegg-bin/show_pathway?map=map02010&multi_query=K05658+%23FFFFFF,red%0d%0aK05674+%23FFFFFF,red%0d%0a
zma00330	Arginine and proline metabolism	Metabolism	Amino acid metabolism	3	55	0.090624999	0.280113633	Zm00001eb431200(Zm00001eb431200),Zm00001eb408260(Zm00001eb408260),Zm00001eb189920(Zm00001eb189920)	http://www.kegg.jp/kegg-bin/show_pathway?map=map00330&multi_query=K17839+%23FFFFFF,red%0d%0aK00128+%23FFFFFF,red%0d%0a
zma01040	Biosynthesis of unsaturated fatty acids	Metabolism	Lipid metabolism	2	27	0.095945829	0.283665929	Zm00001eb148110(Zm00001eb148110),Zm00001eb246270(Zm00001eb246270)	http://www.kegg.jp/kegg-bin/show_pathway?map=map01040&multi_query=K10251+%23FFFFFF,red%0d%0aK00232+%23FFFFFF,red%0d%0a
zma00944	Flavone and flavonol biosynthesis	Metabolism	Biosynthesis of other secondary metabolites	1	6	0.11115958	0.314952142	Zm00001eb351260(Zm00001eb351260)	http://www.kegg.jp/kegg-bin/show_pathway?map=map00944&multi_query=K05280+%23FFFFFF,red%0d%0a
zma00051	Fructose and mannose metabolism	Metabolism	Carbohydrate metabolism	3	62	0.118834622	0.323230173	Zm00001eb167360(Zm00001eb167360),Zm00001eb007180(Zm00001eb007180),Zm00001eb367780(Zm00001eb367780)	http://www.kegg.jp/kegg-bin/show_pathway?map=map00051&multi_query=K00966+%23FFFFFF,red%0d%0aK01809+%23FFFFFF,red%0d%0a
zma00640	Propanoate metabolism	Metabolism	Carbohydrate metabolism	2	32	0.127524373	0.333525285	Zm00001eb130640(Zm00001eb130640),Zm00001eb148110(Zm00001eb148110)	http://www.kegg.jp/kegg-bin/show_pathway?map=map00640&multi_query=K09699+%23FFFFFF,red%0d%0aK00232+%23FFFFFF,red%0d%0a
zma00310	Lysine degradation	Metabolism	Amino acid metabolism	2	33	0.134106773	0.337750392	Zm00001eb408260(Zm00001eb408260),Zm00001eb189920(Zm00001eb189920)	http://www.kegg.jp/kegg-bin/show_pathway?map=map00310&multi_query=K00128+%23FFFFFF,red%0d%0a
zma00053	Ascorbate and aldarate metabolism	Metabolism	Carbohydrate metabolism	3	68	0.145270611	0.352800055	Zm00001eb049310(Zm00001eb049310),Zm00001eb189920(Zm00001eb189920),Zm00001eb408260(Zm00001eb408260)	http://www.kegg.jp/kegg-bin/show_pathway?map=map00053&multi_query=K00128+%23FFFFFF,red%0d%0aK10047+%23FFFFFF,red%0d%0a
zma00562	Inositol phosphate metabolism	Metabolism	Carbohydrate metabolism	3	70	0.154484346	0.362239157	Zm00001eb049310(Zm00001eb049310),Zm00001eb374080(Zm00001eb374080),Zm00001eb063230(Zm00001eb063230)	http://www.kegg.jp/kegg-bin/show_pathway?map=map00562&multi_query=K10047+%23FFFFFF,red%0d%0aK01114+%23FFFFFF,red%0d%0aK22913+%23FFFFFF,red%0d%0a
zma00941	Flavonoid biosynthesis	Metabolism	Biosynthesis of other secondary metabolites	2	37	0.161139544	0.365249633	Zm00001eb285030(Zm00001eb285030),Zm00001eb351260(Zm00001eb351260)	http://www.kegg.jp/kegg-bin/show_pathway?map=map00941&multi_query=K00487+%23FFFFFF,red%0d%0aK05280+%23FFFFFF,red%0d%0a
zma00402	Benzoxazinoid biosynthesis	Metabolism	Biosynthesis of other secondary metabolites	1	10	0.178377255	0.39127914	Zm00001eb165550(Zm00001eb165550)	http://www.kegg.jp/kegg-bin/show_pathway?map=map00402&multi_query=K13224+%23FFFFFF,red%0d%0a
zma00750	Vitamin B6 metabolism	Metabolism	Metabolism of cofactors and vitamins	1	12	0.210073645	0.446406496	Zm00001eb239700(Zm00001eb239700)	http://www.kegg.jp/kegg-bin/show_pathway?map=map00750&multi_query=K13248+%23FFFFFF,red%0d%0a
zma00960	Tropane, piperidine and pyridine alkaloid biosynthesis	Metabolism	Biosynthesis of other secondary metabolites	1	16	0.269879536	0.533404406	Zm00001eb420190(Zm00001eb420190)	http://www.kegg.jp/kegg-bin/show_pathway?map=map00960&multi_query=K00276+%23FFFFFF,red%0d%0a
zma00380	Tryptophan metabolism	Metabolism	Amino acid metabolism	2	53	0.275479311	0.533404406	Zm00001eb408260(Zm00001eb408260),Zm00001eb189920(Zm00001eb189920)	http://www.kegg.jp/kegg-bin/show_pathway?map=map00380&multi_query=K00128+%23FFFFFF,red%0d%0a
zma00010	Glycolysis / Gluconeogenesis	Metabolism	Carbohydrate metabolism	4	140	0.289064827	0.533404406	Zm00001eb408260(Zm00001eb408260),Zm00001eb189920(Zm00001eb189920),Zm00001eb013520(Zm00001eb013520),Zm00001eb149730(Zm00001eb149730)	http://www.kegg.jp/kegg-bin/show_pathway?map=map00010&multi_query=K01568+%23FFFFFF,red%0d%0aK00128+%23FFFFFF,red%0d%0aK15633+%23FFFFFF,red%0d%0a
zma00400	Phenylalanine, tyrosine and tryptophan biosynthesis	Metabolism	Amino acid metabolism	2	56	0.297225005	0.533404406	Zm00001eb327800(Zm00001eb327800),Zm00001eb109620(Zm00001eb109620)	http://www.kegg.jp/kegg-bin/show_pathway?map=map00400&multi_query=K01626+%23FFFFFF,red%0d%0a
zma00760	Nicotinate and nicotinamide metabolism	Metabolism	Metabolism of cofactors and vitamins	1	18	0.298078933	0.533404406	Zm00001eb063350(Zm00001eb063350)	http://www.kegg.jp/kegg-bin/show_pathway?map=map00760&multi_query=K18551+%23FFFFFF,red%0d%0a
zma00950	Isoquinoline alkaloid biosynthesis	Metabolism	Biosynthesis of other secondary metabolites	1	18	0.298078933	0.533404406	Zm00001eb420190(Zm00001eb420190)	http://www.kegg.jp/kegg-bin/show_pathway?map=map00950&multi_query=K00276+%23FFFFFF,red%0d%0a
zma00450	Selenocompound metabolism	Metabolism	Metabolism of other amino acids	1	19	0.31177158	0.54360173	Zm00001eb052750(Zm00001eb052750)	http://www.kegg.jp/kegg-bin/show_pathway?map=map00450&multi_query=K00549+%23FFFFFF,red%0d%0a
zma00250	Alanine, aspartate and glutamate metabolism	Metabolism	Amino acid metabolism	2	60	0.326064999	0.554310498	Zm00001eb396990(Zm00001eb396990),Zm00001eb118240(Zm00001eb118240)	http://www.kegg.jp/kegg-bin/show_pathway?map=map00250&multi_query=K14272+%23FFFFFF,red%0d%0aK01953+%23FFFFFF,red%0d%0a
zma00520	Amino sugar and nucleotide sugar metabolism	Metabolism	Carbohydrate metabolism	4	155	0.355652845	0.589863255	Zm00001eb007180(Zm00001eb007180),Zm00001eb347070(Zm00001eb347070),Zm00001eb367780(Zm00001eb367780),Zm00001eb167360(Zm00001eb167360)	http://www.kegg.jp/kegg-bin/show_pathway?map=map00520&multi_query=K01809+%23FFFFFF,red%0d%0aK06118+%23FFFFFF,red%0d%0aK00966+%23FFFFFF,red%0d%0a
zma00270	Cysteine and methionine metabolism	Metabolism	Amino acid metabolism	3	115	0.3880403	0.628255724	Zm00001eb340450(Zm00001eb340450),Zm00001eb389520(Zm00001eb389520),Zm00001eb052750(Zm00001eb052750)	http://www.kegg.jp/kegg-bin/show_pathway?map=map00270&multi_query=K00058+%23FFFFFF,red%0d%0aK00549+%23FFFFFF,red%0d%0aK00789+%23FFFFFF,red%0d%0a
zma00945	Stilbenoid, diarylheptanoid and gingerol biosynthesis	Metabolism	Biosynthesis of other secondary metabolites	1	26	0.400491757	0.633335802	Zm00001eb285030(Zm00001eb285030)	http://www.kegg.jp/kegg-bin/show_pathway?map=map00945&multi_query=K00487+%23FFFFFF,red%0d%0a
zma00630	Glyoxylate and dicarboxylate metabolism	Metabolism	Carbohydrate metabolism	2	72	0.410313366	0.634120657	Zm00001eb079170(Zm00001eb079170),Zm00001eb118240(Zm00001eb118240)	http://www.kegg.jp/kegg-bin/show_pathway?map=map00630&multi_query=K14272+%23FFFFFF,red%0d%0aK01638+%23FFFFFF,red%0d%0a
zma00904	Diterpenoid biosynthesis	Metabolism	Metabolism of terpenoids and polyketides	1	30	0.446002713	0.659308359	Zm00001eb117370(Zm00001eb117370)	http://www.kegg.jp/kegg-bin/show_pathway?map=map00904&multi_query=K22640+%23FFFFFF,red%0d%0a
zma00360	Phenylalanine metabolism	Metabolism	Amino acid metabolism	1	30	0.446002713	0.659308359	Zm00001eb420190(Zm00001eb420190)	http://www.kegg.jp/kegg-bin/show_pathway?map=map00360&multi_query=K00276+%23FFFFFF,red%0d%0a
zma00100	Steroid biosynthesis	Metabolism	Lipid metabolism	1	32	0.467458303	0.676322652	Zm00001eb159000(Zm00001eb159000)	http://www.kegg.jp/kegg-bin/show_pathway?map=map00100&multi_query=K05917+%23FFFFFF,red%0d%0a
zma00220	Arginine biosynthesis	Metabolism	Amino acid metabolism	1	33	0.477875539	0.676990347	Zm00001eb118240(Zm00001eb118240)	http://www.kegg.jp/kegg-bin/show_pathway?map=map00220&multi_query=K14272+%23FFFFFF,red%0d%0a
zma00910	Nitrogen metabolism	Metabolism	Energy metabolism	1	34	0.488091017	0.677242806	Zm00001eb359190(Zm00001eb359190)	http://www.kegg.jp/kegg-bin/show_pathway?map=map00910&multi_query=K01673+%23FFFFFF,red%0d%0a
zma00460	Cyanoamino acid metabolism	Metabolism	Metabolism of other amino acids	1	35	0.498108608	0.677242806	Zm00001eb384110(Zm00001eb384110)	http://www.kegg.jp/kegg-bin/show_pathway?map=map00460&multi_query=K01188+%23FFFFFF,red%0d%0a
zma00350	Tyrosine metabolism	Metabolism	Amino acid metabolism	1	36	0.507932105	0.677242806	Zm00001eb420190(Zm00001eb420190)	http://www.kegg.jp/kegg-bin/show_pathway?map=map00350&multi_query=K00276+%23FFFFFF,red%0d%0a
zma00500	Starch and sucrose metabolism	Metabolism	Carbohydrate metabolism	3	150	0.562865001	0.736054232	Zm00001eb364620(Zm00001eb364620),Zm00001eb384110(Zm00001eb384110),Zm00001eb392880(Zm00001eb392880)	http://www.kegg.jp/kegg-bin/show_pathway?map=map00500&multi_query=K00696+%23FFFFFF,red%0d%0aK01188+%23FFFFFF,red%0d%0aK00695+%23FFFFFF,red%0d%0a
zma00130	Ubiquinone and other terpenoid-quinone biosynthesis	Metabolism	Metabolism of cofactors and vitamins	1	44	0.579964963	0.744105991	Zm00001eb285030(Zm00001eb285030)	http://www.kegg.jp/kegg-bin/show_pathway?map=map00130&multi_query=K00487+%23FFFFFF,red%0d%0a
zma04016	MAPK signaling pathway - plant	Environmental Information Processing	Signal transduction	3	161	0.611441862	0.769963826	Zm00001eb396710(Zm00001eb396710),Zm00001eb020340(Zm00001eb020340),Zm00001eb341260(Zm00001eb341260)	http://www.kegg.jp/kegg-bin/show_pathway?map=map04016&multi_query=K14496+%23FFFFFF,red%0d%0aK13449+%23FFFFFF,red%0d%0aK13447+%23FFFFFF,red%0d%0a
zma00195	Photosynthesis	Metabolism	Energy metabolism	2	109	0.631044061	0.78019993	Zm00001eb213670(Zm00001eb213670),Zm00001eb059850(Zm00001eb059850)	http://www.kegg.jp/kegg-bin/show_pathway?map=map00195&multi_query=K02694+%23FFFFFF,red%0d%0aK02641+%23FFFFFF,red%0d%0a
zma00860	Porphyrin metabolism	Metabolism	Metabolism of cofactors and vitamins	1	53	0.648583645	0.787565854	Zm00001eb103480(Zm00001eb103480)	http://www.kegg.jp/kegg-bin/show_pathway?map=map00860&multi_query=K22013+%23FFFFFF,red%0d%0a
zma00052	Galactose metabolism	Metabolism	Carbohydrate metabolism	1	56	0.668891949	0.796365579	Zm00001eb395600(Zm00001eb395600)	http://www.kegg.jp/kegg-bin/show_pathway?map=map00052&multi_query=K18819+%23FFFFFF,red%0d%0a
zma04144	Endocytosis	Cellular Processes	Transport and catabolism	3	178	0.679252994	0.796365579	Zm00001eb112560(Zm00001eb112560),Zm00001eb341850(Zm00001eb341850),Zm00001eb339870(Zm00001eb339870)	http://www.kegg.jp/kegg-bin/show_pathway?map=map04144&multi_query=K18466+%23FFFFFF,red%0d%0aK01115+%23FFFFFF,red%0d%0aK12486+%23FFFFFF,red%0d%0a
zma04070	Phosphatidylinositol signaling system	Environmental Information Processing	Signal transduction	1	75	0.773077805	0.891004927	Zm00001eb049310(Zm00001eb049310)	http://www.kegg.jp/kegg-bin/show_pathway?map=map04070&multi_query=K10047+%23FFFFFF,red%0d%0a
zma00040	Pentose and glucuronate interconversions	Metabolism	Carbohydrate metabolism	1	86	0.817783013	0.897385189	Zm00001eb048310(Zm00001eb048310)	http://www.kegg.jp/kegg-bin/show_pathway?map=map00040&multi_query=K01051+%23FFFFFF,red%0d%0a
zma03008	Ribosome biogenesis in eukaryotes	Genetic Information Processing	Translation	1	90	0.831776677	0.897385189	Zm00001eb158370(Zm00001eb158370)	http://www.kegg.jp/kegg-bin/show_pathway?map=map03008&multi_query=K07936+%23FFFFFF,red%0d%0a
zma04145	Phagosome	Cellular Processes	Transport and catabolism	1	91	0.835105501	0.897385189	Zm00001eb107490(Zm00001eb107490)	http://www.kegg.jp/kegg-bin/show_pathway?map=map04145&multi_query=K07374+%23FFFFFF,red%0d%0a
zma04146	Peroxisome	Cellular Processes	Transport and catabolism	1	93	0.841568758	0.897385189	Zm00001eb148110(Zm00001eb148110)	http://www.kegg.jp/kegg-bin/show_pathway?map=map04146&multi_query=K00232+%23FFFFFF,red%0d%0a
zma00190	Oxidative phosphorylation	Metabolism	Energy metabolism	2	168	0.844597825	0.897385189	Zm00001eb188340(Zm00001eb188340),Zm00001eb266490(Zm00001eb266490)	http://www.kegg.jp/kegg-bin/show_pathway?map=map00190&multi_query=K01507+%23FFFFFF,red%0d%0a
zma03013	Nucleocytoplasmic transport	Genetic Information Processing	Translation	1	124	0.914929842	0.956196775	Zm00001eb158370(Zm00001eb158370)	http://www.kegg.jp/kegg-bin/show_pathway?map=map03013&multi_query=K07936+%23FFFFFF,red%0d%0a
zma04075	Plant hormone signal transduction	Environmental Information Processing	Signal transduction	3	291	0.928617506	0.956196775	Zm00001eb396710(Zm00001eb396710),Zm00001eb358430(Zm00001eb358430),Zm00001eb020340(Zm00001eb020340)	http://www.kegg.jp/kegg-bin/show_pathway?map=map04075&multi_query=K13449+%23FFFFFF,red%0d%0aK14496+%23FFFFFF,red%0d%0aK14506+%23FFFFFF,red%0d%0a
zma04141	Protein processing in endoplasmic reticulum	Genetic Information Processing	Folding, sorting and degradation	2	229	0.942135058	0.956196775	Zm00001eb302280(Zm00001eb302280),Zm00001eb312180(Zm00001eb312180)	http://www.kegg.jp/kegg-bin/show_pathway?map=map04141&multi_query=K14003+%23FFFFFF,red%0d%0aK14011+%23FFFFFF,red%0d%0a
zma03010	Ribosome	Genetic Information Processing	Translation	1	374	0.999513006	0.999513006	Zm00001eb394520(Zm00001eb394520)	http://www.kegg.jp/kegg-bin/show_pathway?map=map03010&multi_query=K02933+%23FFFFFF,red%0d%0a
