# Supplementary material for: Functional analysis of ZmG6PE reveals its role in responses to low-phosphorus stress and regulation of grain yield in maize
Source: Front Plant Sci. 2023 Nov 9;14:1286699. doi: 10.3389/fpls.2023.1286699 (PMC10666784; doi:10.3389/fpls.2023.1286699)
Supplement: Supplementary file 6 [file Table_5.xls]

PathwayID	Pathway	Level1	Level2	list_number	total_number	Pvalue	FDR	Gene	URL
zma00561	Glycerolipid metabolism	Metabolism	Lipid metabolism	21	80	1.64E-07	1.69E-05	Zm00001eb202120(Zm00001eb202120),Zm00001eb347070(Zm00001eb347070),Zm00001eb267390(Zm00001eb267390),Zm00001eb044860(Zm00001eb044860),Zm00001eb398000(Zm00001eb398000),Zm00001eb166810(Zm00001eb166810),Zm00001eb034810(Zm00001eb034810),Zm00001eb347840(Zm00001eb347840),Zm00001eb151400(Zm00001eb151400),Zm00001eb335670(Zm00001eb335670),Zm00001eb411260(Zm00001eb411260),Zm00001eb130610(Zm00001eb130610),Zm0…	http://www.kegg.jp/kegg-bin/show_pathway?map=map00561&multi_query=K15918+%23FFFFFF,red%0d%0aK22920+%23FFFFFF,red%0d%0aK01054+%23FFFFFF,red%0d%0aK00002+%23FFFFFF,red%0d%0aK00655+%23FFFFFF,red%0d%0aK09480+%23FFFFFF,red%0d%0aK00128+%23FFFFFF,red%0d%0aK06118+%23FFFFFF,red%0d%0aK07407+%23FFFFFF,red%0d%0aK06119+%23FFFFFF,red%0d%0aK03715+%23FFFFFF,red%0d%0aK13508+%23FFFFFF,red%0d%0aK00901+%23FFFFFF,red%…
zma00591	Linoleic acid metabolism	Metabolism	Lipid metabolism	8	15	3.26E-06	0.000168046	Zm00001eb134020(Zm00001eb134020),Zm00001eb035010(Zm00001eb035010),Zm00001eb144930(Zm00001eb144930),Zm00001eb206040(Zm00001eb206040),Zm00001eb423430(Zm00001eb423430),Zm00001eb081610(Zm00001eb081610),Zm00001eb144960(Zm00001eb144960),Zm00001eb054040(Zm00001eb054040)	http://www.kegg.jp/kegg-bin/show_pathway?map=map00591&multi_query=K15718+%23FFFFFF,red%0d%0aK00454+%23FFFFFF,red%0d%0a
zma00592	alpha-Linolenic acid metabolism	Metabolism	Lipid metabolism	13	49	3.47E-05	0.001191224	Zm00001eb209760(Zm00001eb209760),Zm00001eb081610(Zm00001eb081610),Zm00001eb318230(Zm00001eb318230),Zm00001eb214000(Zm00001eb214000),Zm00001eb423430(Zm00001eb423430),Zm00001eb082050(Zm00001eb082050),Zm00001eb070790(Zm00001eb070790),Zm00001eb206040(Zm00001eb206040),Zm00001eb102290(Zm00001eb102290),Zm00001eb167230(Zm00001eb167230),Zm00001eb134020(Zm00001eb134020),Zm00001eb035010(Zm00001eb035010),Zm0…	http://www.kegg.jp/kegg-bin/show_pathway?map=map00592&multi_query=K22389+%23FFFFFF,red%0d%0aK05894+%23FFFFFF,red%0d%0aK01723+%23FFFFFF,red%0d%0aK10528+%23FFFFFF,red%0d%0aK00224+%23FFFFFF,red%0d%0aK00232+%23FFFFFF,red%0d%0aK00454+%23FFFFFF,red%0d%0a
zma00564	Glycerophospholipid metabolism	Metabolism	Lipid metabolism	19	109	0.000314957	0.008110151	Zm00001eb036910(Zm00001eb036910),Zm00001eb370370(Zm00001eb370370),Zm00001eb339870(Zm00001eb339870),Zm00001eb241920(Zm00001eb241920),Zm00001eb318230(Zm00001eb318230),Zm00001eb151400(Zm00001eb151400),Zm00001eb347840(Zm00001eb347840),Zm00001eb166810(Zm00001eb166810),Zm00001eb103990(Zm00001eb103990),Zm00001eb063230(Zm00001eb063230),Zm00001eb411260(Zm00001eb411260),Zm00001eb154820(Zm00001eb154820),Zm0…	http://www.kegg.jp/kegg-bin/show_pathway?map=map00564&multi_query=K16860+%23FFFFFF,red%0d%0aK01114+%23FFFFFF,red%0d%0aK14156+%23FFFFFF,red%0d%0aK15728+%23FFFFFF,red%0d%0aK06124+%23FFFFFF,red%0d%0aK13508+%23FFFFFF,red%0d%0aK22389+%23FFFFFF,red%0d%0aK01126+%23FFFFFF,red%0d%0aK01115+%23FFFFFF,red%0d%0aK00901+%23FFFFFF,red%0d%0aK00655+%23FFFFFF,red%0d%0aK18696+%23FFFFFF,red%0d%0a
zma03010	Ribosome	Genetic Information Processing	Translation	45	374	0.00053974	0.011118652	Zm00001eb198420(Zm00001eb198420),Zm00001eb064130(Zm00001eb064130),Zm00001eb159080(Zm00001eb159080),Zm00001eb335620(Zm00001eb335620),Zm00001eb394520(Zm00001eb394520),Zm00001eb178140(Zm00001eb178140),Zm00001eb369660(Zm00001eb369660),Zm00001eb058750(Zm00001eb058750),Zm00001eb039550(Zm00001eb039550),Zm00001eb196350(Zm00001eb196350),Zm00001eb043240(Zm00001eb043240),Zm00001eb008910(Zm00001eb008910),Zm0…	http://www.kegg.jp/kegg-bin/show_pathway?map=map03010&multi_query=K02881+%23FFFFFF,red%0d%0aK02975+%23FFFFFF,red%0d%0aK02940+%23FFFFFF,red%0d%0aK02946+%23FFFFFF,red%0d%0aK02922+%23FFFFFF,red%0d%0aK02933+%23FFFFFF,red%0d%0aK02902+%23FFFFFF,red%0d%0aK02921+%23FFFFFF,red%0d%0aK02908+%23FFFFFF,red%0d%0aK02957+%23FFFFFF,red%0d%0aK02891+%23FFFFFF,red%0d%0aK02936+%23FFFFFF,red%0d%0aK02903+%23FFFFFF,red%…
zma00260	Glycine, serine and threonine metabolism	Metabolism	Amino acid metabolism	13	67	0.000992482	0.017037604	Zm00001eb060880(Zm00001eb060880),Zm00001eb073500(Zm00001eb073500),Zm00001eb290460(Zm00001eb290460),Zm00001eb420190(Zm00001eb420190),Zm00001eb267390(Zm00001eb267390),Zm00001eb118240(Zm00001eb118240),Zm00001eb149730(Zm00001eb149730),Zm00001eb317190(Zm00001eb317190),Zm00001eb290370(Zm00001eb290370),Zm00001eb040890(Zm00001eb040890),Zm00001eb389520(Zm00001eb389520),Zm00001eb064530(Zm00001eb064530),Zm0…	http://www.kegg.jp/kegg-bin/show_pathway?map=map00260&multi_query=K00276+%23FFFFFF,red%0d%0aK00306+%23FFFFFF,red%0d%0aK15918+%23FFFFFF,red%0d%0aK14272+%23FFFFFF,red%0d%0aK15633+%23FFFFFF,red%0d%0aK00827+%23FFFFFF,red%0d%0aK01620+%23FFFFFF,red%0d%0aK01695+%23FFFFFF,red%0d%0aK00108+%23FFFFFF,red%0d%0aK00928+%23FFFFFF,red%0d%0aK00058+%23FFFFFF,red%0d%0a
zma00402	Benzoxazinoid biosynthesis	Metabolism	Biosynthesis of other secondary metabolites	4	10	0.004250118	0.062537451	Zm00001eb165610(Zm00001eb165610),Zm00001eb165550(Zm00001eb165550),Zm00001eb164860(Zm00001eb164860),Zm00001eb060840(Zm00001eb060840)	http://www.kegg.jp/kegg-bin/show_pathway?map=map00402&multi_query=K13229+%23FFFFFF,red%0d%0aK13222+%23FFFFFF,red%0d%0aK13224+%23FFFFFF,red%0d%0a
zma04075	Plant hormone signal transduction	Environmental Information Processing	Signal transduction	33	291	0.007570391	0.091518664	Zm00001eb020340(Zm00001eb020340),Zm00001eb043760(Zm00001eb043760),Zm00001eb109190(Zm00001eb109190),Zm00001eb327450(Zm00001eb327450),Zm00001eb182130(Zm00001eb182130),Zm00001eb024330(Zm00001eb024330),Zm00001eb402560(Zm00001eb402560),Zm00001eb019470(Zm00001eb019470),Zm00001eb223620(Zm00001eb223620),Zm00001eb048770(Zm00001eb048770),Zm00001eb314010(Zm00001eb314010),Zm00001eb099240(Zm00001eb099240),Zm0…	http://www.kegg.jp/kegg-bin/show_pathway?map=map04075&multi_query=K13449+%23FFFFFF,red%0d%0aK14491+%23FFFFFF,red%0d%0aK14489+%23FFFFFF,red%0d%0aK14506+%23FFFFFF,red%0d%0aK14498+%23FFFFFF,red%0d%0aK13464+%23FFFFFF,red%0d%0aK14497+%23FFFFFF,red%0d%0aK13415+%23FFFFFF,red%0d%0aK14484+%23FFFFFF,red%0d%0aK13422+%23FFFFFF,red%0d%0aK14500+%23FFFFFF,red%0d%0aK14431+%23FFFFFF,red%0d%0aK14492+%23FFFFFF,red%…
zma00620	Pyruvate metabolism	Metabolism	Carbohydrate metabolism	15	104	0.008583168	0.091518664	Zm00001eb089020(Zm00001eb089020),Zm00001eb309660(Zm00001eb309660),Zm00001eb024280(Zm00001eb024280),Zm00001eb179730(Zm00001eb179730),Zm00001eb041400(Zm00001eb041400),Zm00001eb328310(Zm00001eb328310),Zm00001eb157810(Zm00001eb157810),Zm00001eb408260(Zm00001eb408260),Zm00001eb289570(Zm00001eb289570),Zm00001eb238670(Zm00001eb238670),Zm00001eb370590(Zm00001eb370590),Zm00001eb147990(Zm00001eb147990),Zm0…	http://www.kegg.jp/kegg-bin/show_pathway?map=map00620&multi_query=K01595+%23FFFFFF,red%0d%0aK00161+%23FFFFFF,red%0d%0aK00026+%23FFFFFF,red%0d%0aK00002+%23FFFFFF,red%0d%0aK00128+%23FFFFFF,red%0d%0aK00873+%23FFFFFF,red%0d%0aK01638+%23FFFFFF,red%0d%0a
zma00410	beta-Alanine metabolism	Metabolism	Metabolism of other amino acids	8	41	0.008885307	0.091518664	Zm00001eb433420(Zm00001eb433420),Zm00001eb148110(Zm00001eb148110),Zm00001eb408260(Zm00001eb408260),Zm00001eb189920(Zm00001eb189920),Zm00001eb420190(Zm00001eb420190),Zm00001eb167230(Zm00001eb167230),Zm00001eb399220(Zm00001eb399220),Zm00001eb431200(Zm00001eb431200)	http://www.kegg.jp/kegg-bin/show_pathway?map=map00410&multi_query=K00276+%23FFFFFF,red%0d%0aK01580+%23FFFFFF,red%0d%0aK00128+%23FFFFFF,red%0d%0aK00232+%23FFFFFF,red%0d%0aK17839+%23FFFFFF,red%0d%0a
zma00250	Alanine, aspartate and glutamate metabolism	Metabolism	Amino acid metabolism	10	60	0.011283522	0.105654794	Zm00001eb178070(Zm00001eb178070),Zm00001eb396990(Zm00001eb396990),Zm00001eb290460(Zm00001eb290460),Zm00001eb163520(Zm00001eb163520),Zm00001eb290370(Zm00001eb290370),Zm00001eb432580(Zm00001eb432580),Zm00001eb118240(Zm00001eb118240),Zm00001eb399220(Zm00001eb399220),Zm00001eb028030(Zm00001eb028030),Zm00001eb068280(Zm00001eb068280)	http://www.kegg.jp/kegg-bin/show_pathway?map=map00250&multi_query=K01580+%23FFFFFF,red%0d%0aK00820+%23FFFFFF,red%0d%0aK01953+%23FFFFFF,red%0d%0aK14272+%23FFFFFF,red%0d%0aK13051+%23FFFFFF,red%0d%0aK00827+%23FFFFFF,red%0d%0aK00814+%23FFFFFF,red%0d%0aK01915+%23FFFFFF,red%0d%0aK00609+%23FFFFFF,red%0d%0a
zma00905	Brassinosteroid biosynthesis	Metabolism	Metabolism of terpenoids and polyketides	4	14	0.016005672	0.133141888	Zm00001eb009730(Zm00001eb009730),Zm00001eb080110(Zm00001eb080110),Zm00001eb385730(Zm00001eb385730),Zm00001eb093140(Zm00001eb093140)	http://www.kegg.jp/kegg-bin/show_pathway?map=map00905&multi_query=K09588+%23FFFFFF,red%0d%0aK09587+%23FFFFFF,red%0d%0aK15639+%23FFFFFF,red%0d%0aK12639+%23FFFFFF,red%0d%0a
zma00710	Carbon fixation in photosynthetic organisms	Metabolism	Energy metabolism	11	73	0.016804316	0.133141888	Zm00001eb134330(Zm00001eb134330),Zm00001eb233140(Zm00001eb233140),Zm00001eb238670(Zm00001eb238670),Zm00001eb370590(Zm00001eb370590),Zm00001eb291670(Zm00001eb291670),Zm00001eb309660(Zm00001eb309660),Zm00001eb179730(Zm00001eb179730),Zm00001eb041400(Zm00001eb041400),Zm00001eb328310(Zm00001eb328310),Zm00001eb028030(Zm00001eb028030),Zm00001eb118240(Zm00001eb118240)	http://www.kegg.jp/kegg-bin/show_pathway?map=map00710&multi_query=K01595+%23FFFFFF,red%0d%0aK00134+%23FFFFFF,red%0d%0aK00927+%23FFFFFF,red%0d%0aK00814+%23FFFFFF,red%0d%0aK00026+%23FFFFFF,red%0d%0aK14272+%23FFFFFF,red%0d%0a
zma00565	Ether lipid metabolism	Metabolism	Lipid metabolism	5	26	0.038308843	0.26616248	Zm00001eb275030(Zm00001eb275030),Zm00001eb334470(Zm00001eb334470),Zm00001eb339870(Zm00001eb339870),Zm00001eb103990(Zm00001eb103990),Zm00001eb063230(Zm00001eb063230)	http://www.kegg.jp/kegg-bin/show_pathway?map=map00565&multi_query=K01114+%23FFFFFF,red%0d%0aK01115+%23FFFFFF,red%0d%0aK16860+%23FFFFFF,red%0d%0a
zma00950	Isoquinoline alkaloid biosynthesis	Metabolism	Biosynthesis of other secondary metabolites	4	18	0.038761526	0.26616248	Zm00001eb420190(Zm00001eb420190),Zm00001eb388240(Zm00001eb388240),Zm00001eb416690(Zm00001eb416690),Zm00001eb413300(Zm00001eb413300)	http://www.kegg.jp/kegg-bin/show_pathway?map=map00950&multi_query=K00276+%23FFFFFF,red%0d%0aK01593+%23FFFFFF,red%0d%0aK00422+%23FFFFFF,red%0d%0a
zma00270	Cysteine and methionine metabolism	Metabolism	Amino acid metabolism	14	115	0.041680787	0.268320068	Zm00001eb094730(Zm00001eb094730),Zm00001eb134330(Zm00001eb134330),Zm00001eb290460(Zm00001eb290460),Zm00001eb043480(Zm00001eb043480),Zm00001eb418130(Zm00001eb418130),Zm00001eb052750(Zm00001eb052750),Zm00001eb179730(Zm00001eb179730),Zm00001eb041400(Zm00001eb041400),Zm00001eb290370(Zm00001eb290370),Zm00001eb340450(Zm00001eb340450),Zm00001eb040890(Zm00001eb040890),Zm00001eb389520(Zm00001eb389520),Zm0…	http://www.kegg.jp/kegg-bin/show_pathway?map=map00270&multi_query=K01761+%23FFFFFF,red%0d%0aK00928+%23FFFFFF,red%0d%0aK00058+%23FFFFFF,red%0d%0aK05933+%23FFFFFF,red%0d%0aK00827+%23FFFFFF,red%0d%0aK00797+%23FFFFFF,red%0d%0aK00789+%23FFFFFF,red%0d%0aK00549+%23FFFFFF,red%0d%0aK00026+%23FFFFFF,red%0d%0a
zma00400	Phenylalanine, tyrosine and tryptophan biosynthesis	Metabolism	Amino acid metabolism	8	56	0.050731586	0.291478875	Zm00001eb063220(Zm00001eb063220),Zm00001eb309260(Zm00001eb309260),Zm00001eb327800(Zm00001eb327800),Zm00001eb060880(Zm00001eb060880),Zm00001eb080510(Zm00001eb080510),Zm00001eb109620(Zm00001eb109620),Zm00001eb421790(Zm00001eb421790),Zm00001eb199100(Zm00001eb199100)	http://www.kegg.jp/kegg-bin/show_pathway?map=map00400&multi_query=K01695+%23FFFFFF,red%0d%0aK05359+%23FFFFFF,red%0d%0aK01609+%23FFFFFF,red%0d%0aK01657+%23FFFFFF,red%0d%0aK01626+%23FFFFFF,red%0d%0aK01658+%23FFFFFF,red%0d%0a
zma00906	Carotenoid biosynthesis	Metabolism	Metabolism of terpenoids and polyketides	6	37	0.050938056	0.291478875	Zm00001eb403700(Zm00001eb403700),Zm00001eb300740(Zm00001eb300740),Zm00001eb367770(Zm00001eb367770),Zm00001eb114700(Zm00001eb114700),Zm00001eb114610(Zm00001eb114610),Zm00001eb408760(Zm00001eb408760)	http://www.kegg.jp/kegg-bin/show_pathway?map=map00906&multi_query=K15744+%23FFFFFF,red%0d%0aK02291+%23FFFFFF,red%0d%0aK17911+%23FFFFFF,red%0d%0aK15746+%23FFFFFF,red%0d%0aK09842+%23FFFFFF,red%0d%0a
zma00053	Ascorbate and aldarate metabolism	Metabolism	Carbohydrate metabolism	9	68	0.059811452	0.324241032	Zm00001eb189920(Zm00001eb189920),Zm00001eb147990(Zm00001eb147990),Zm00001eb408260(Zm00001eb408260),Zm00001eb289570(Zm00001eb289570),Zm00001eb257590(Zm00001eb257590),Zm00001eb013080(Zm00001eb013080),Zm00001eb397180(Zm00001eb397180),Zm00001eb192590(Zm00001eb192590),Zm00001eb049310(Zm00001eb049310)	http://www.kegg.jp/kegg-bin/show_pathway?map=map00053&multi_query=K00128+%23FFFFFF,red%0d%0aK10047+%23FFFFFF,red%0d%0aK08679+%23FFFFFF,red%0d%0aK00002+%23FFFFFF,red%0d%0aK00434+%23FFFFFF,red%0d%0a
zma00903	Limonene and pinene degradation	Metabolism	Metabolism of terpenoids and polyketides	2	7	0.088701613	0.456813306	Zm00001eb408260(Zm00001eb408260),Zm00001eb189920(Zm00001eb189920)	http://www.kegg.jp/kegg-bin/show_pathway?map=map00903&multi_query=K00128+%23FFFFFF,red%0d%0a
zma02010	ABC transporters	Environmental Information Processing	Membrane transport	4	24	0.095425638	0.468040032	Zm00001eb091420(Zm00001eb091420),Zm00001eb416190(Zm00001eb416190),Zm00001eb374580(Zm00001eb374580),Zm00001eb431930(Zm00001eb431930)	http://www.kegg.jp/kegg-bin/show_pathway?map=map02010&multi_query=K05674+%23FFFFFF,red%0d%0aK05658+%23FFFFFF,red%0d%0aK05681+%23FFFFFF,red%0d%0a
zma00910	Nitrogen metabolism	Metabolism	Energy metabolism	5	34	0.100785492	0.469465119	Zm00001eb037860(Zm00001eb037860),Zm00001eb176470(Zm00001eb176470),Zm00001eb359190(Zm00001eb359190),Zm00001eb432580(Zm00001eb432580),Zm00001eb388490(Zm00001eb388490)	http://www.kegg.jp/kegg-bin/show_pathway?map=map00910&multi_query=K01674+%23FFFFFF,red%0d%0aK10534+%23FFFFFF,red%0d%0aK01915+%23FFFFFF,red%0d%0aK01673+%23FFFFFF,red%0d%0a
zma04626	Plant-pathogen interaction	Organismal Systems	Environmental adaptation	20	202	0.104832017	0.469465119	Zm00001eb341260(Zm00001eb341260),Zm00001eb107190(Zm00001eb107190),Zm00001eb008920(Zm00001eb008920),Zm00001eb358660(Zm00001eb358660),Zm00001eb270940(Zm00001eb270940),Zm00001eb324690(Zm00001eb324690),Zm00001eb125050(Zm00001eb125050),Zm00001eb428080(Zm00001eb428080),Zm00001eb408020(Zm00001eb408020),Zm00001eb010500(Zm00001eb010500),Zm00001eb070510(Zm00001eb070510),Zm00001eb368640(Zm00001eb368640),Zm0…	http://www.kegg.jp/kegg-bin/show_pathway?map=map04626&multi_query=K05391+%23FFFFFF,red%0d%0aK13449+%23FFFFFF,red%0d%0aK14512+%23FFFFFF,red%0d%0aK18835+%23FFFFFF,red%0d%0aK13447+%23FFFFFF,red%0d%0aK12795+%23FFFFFF,red%0d%0aK13436+%23FFFFFF,red%0d%0aK13424+%23FFFFFF,red%0d%0aK15397+%23FFFFFF,red%0d%0aK13448+%23FFFFFF,red%0d%0aK13412+%23FFFFFF,red%0d%0aK13420+%23FFFFFF,red%0d%0aK04079+%23FFFFFF,red%…
zma00350	Tyrosine metabolism	Metabolism	Amino acid metabolism	5	36	0.121449153	0.52121928	Zm00001eb413300(Zm00001eb413300),Zm00001eb416690(Zm00001eb416690),Zm00001eb420190(Zm00001eb420190),Zm00001eb226780(Zm00001eb226780),Zm00001eb388240(Zm00001eb388240)	http://www.kegg.jp/kegg-bin/show_pathway?map=map00350&multi_query=K07253+%23FFFFFF,red%0d%0aK00276+%23FFFFFF,red%0d%0aK01593+%23FFFFFF,red%0d%0aK00422+%23FFFFFF,red%0d%0a
zma00562	Inositol phosphate metabolism	Metabolism	Carbohydrate metabolism	8	70	0.140533025	0.563188432	Zm00001eb063230(Zm00001eb063230),Zm00001eb329740(Zm00001eb329740),Zm00001eb374080(Zm00001eb374080),Zm00001eb401220(Zm00001eb401220),Zm00001eb110730(Zm00001eb110730),Zm00001eb049310(Zm00001eb049310),Zm00001eb432760(Zm00001eb432760),Zm00001eb019420(Zm00001eb019420)	http://www.kegg.jp/kegg-bin/show_pathway?map=map00562&multi_query=K00889+%23FFFFFF,red%0d%0aK22913+%23FFFFFF,red%0d%0aK10572+%23FFFFFF,red%0d%0aK01858+%23FFFFFF,red%0d%0aK00921+%23FFFFFF,red%0d%0aK01114+%23FFFFFF,red%0d%0aK10047+%23FFFFFF,red%0d%0a
zma00760	Nicotinate and nicotinamide metabolism	Metabolism	Metabolism of cofactors and vitamins	3	18	0.14216407	0.563188432	Zm00001eb377430(Zm00001eb377430),Zm00001eb063350(Zm00001eb063350),Zm00001eb302930(Zm00001eb302930)	http://www.kegg.jp/kegg-bin/show_pathway?map=map00760&multi_query=K03426+%23FFFFFF,red%0d%0aK18551+%23FFFFFF,red%0d%0aK03787+%23FFFFFF,red%0d%0a
zma00630	Glyoxylate and dicarboxylate metabolism	Metabolism	Carbohydrate metabolism	8	72	0.157492316	0.600804018	Zm00001eb079170(Zm00001eb079170),Zm00001eb134330(Zm00001eb134330),Zm00001eb118240(Zm00001eb118240),Zm00001eb267390(Zm00001eb267390),Zm00001eb328310(Zm00001eb328310),Zm00001eb041400(Zm00001eb041400),Zm00001eb179730(Zm00001eb179730),Zm00001eb432580(Zm00001eb432580)	http://www.kegg.jp/kegg-bin/show_pathway?map=map00630&multi_query=K15918+%23FFFFFF,red%0d%0aK14272+%23FFFFFF,red%0d%0aK01638+%23FFFFFF,red%0d%0aK01915+%23FFFFFF,red%0d%0aK00026+%23FFFFFF,red%0d%0a
zma00860	Porphyrin metabolism	Metabolism	Metabolism of cofactors and vitamins	6	53	0.192276285	0.70730205	Zm00001eb103480(Zm00001eb103480),Zm00001eb431800(Zm00001eb431800),Zm00001eb044210(Zm00001eb044210),Zm00001eb220800(Zm00001eb220800),Zm00001eb072570(Zm00001eb072570),Zm00001eb212250(Zm00001eb212250)	http://www.kegg.jp/kegg-bin/show_pathway?map=map00860&multi_query=K03794+%23FFFFFF,red%0d%0aK02492+%23FFFFFF,red%0d%0aK22013+%23FFFFFF,red%0d%0aK03404+%23FFFFFF,red%0d%0a
zma04016	MAPK signaling pathway - plant	Environmental Information Processing	Signal transduction	15	161	0.20437411	0.711626567	Zm00001eb155730(Zm00001eb155730),Zm00001eb270940(Zm00001eb270940),Zm00001eb082720(Zm00001eb082720),Zm00001eb012040(Zm00001eb012040),Zm00001eb294610(Zm00001eb294610),Zm00001eb341260(Zm00001eb341260),Zm00001eb396710(Zm00001eb396710),Zm00001eb390330(Zm00001eb390330),Zm00001eb360950(Zm00001eb360950),Zm00001eb360940(Zm00001eb360940),Zm00001eb070510(Zm00001eb070510),Zm00001eb368640(Zm00001eb368640),Zm0…	http://www.kegg.jp/kegg-bin/show_pathway?map=map04016&multi_query=K14497+%23FFFFFF,red%0d%0aK20716+%23FFFFFF,red%0d%0aK13447+%23FFFFFF,red%0d%0aK13420+%23FFFFFF,red%0d%0aK14498+%23FFFFFF,red%0d%0aK14496+%23FFFFFF,red%0d%0aK13449+%23FFFFFF,red%0d%0aK13422+%23FFFFFF,red%0d%0aK14512+%23FFFFFF,red%0d%0aK13424+%23FFFFFF,red%0d%0a
zma00740	Riboflavin metabolism	Metabolism	Metabolism of cofactors and vitamins	3	22	0.217522528	0.711626567	Zm00001eb010130(Zm00001eb010130),Zm00001eb010140(Zm00001eb010140),Zm00001eb370610(Zm00001eb370610)	http://www.kegg.jp/kegg-bin/show_pathway?map=map00740&multi_query=K14379+%23FFFFFF,red%0d%0aK20884+%23FFFFFF,red%0d%0a
zma00902	Monoterpenoid biosynthesis	Metabolism	Metabolism of terpenoids and polyketides	2	12	0.219564461	0.711626567	Zm00001eb111690(Zm00001eb111690),Zm00001eb230410(Zm00001eb230410)	http://www.kegg.jp/kegg-bin/show_pathway?map=map00902&multi_query=K15095+%23FFFFFF,red%0d%0aK15086+%23FFFFFF,red%0d%0a
zma00062	Fatty acid elongation	Metabolism	Lipid metabolism	4	33	0.22227561	0.711626567	Zm00001eb010500(Zm00001eb010500),Zm00001eb398750(Zm00001eb398750),Zm00001eb246270(Zm00001eb246270),Zm00001eb008920(Zm00001eb008920)	http://www.kegg.jp/kegg-bin/show_pathway?map=map00062&multi_query=K10251+%23FFFFFF,red%0d%0aK15397+%23FFFFFF,red%0d%0a
zma04146	Peroxisome	Cellular Processes	Transport and catabolism	9	93	0.244012152	0.711626567	Zm00001eb317190(Zm00001eb317190),Zm00001eb377430(Zm00001eb377430),Zm00001eb039000(Zm00001eb039000),Zm00001eb167230(Zm00001eb167230),Zm00001eb176110(Zm00001eb176110),Zm00001eb376490(Zm00001eb376490),Zm00001eb011750(Zm00001eb011750),Zm00001eb148110(Zm00001eb148110),Zm00001eb239740(Zm00001eb239740)	http://www.kegg.jp/kegg-bin/show_pathway?map=map04146&multi_query=K03426+%23FFFFFF,red%0d%0aK13354+%23FFFFFF,red%0d%0aK00306+%23FFFFFF,red%0d%0aK01897+%23FFFFFF,red%0d%0aK13347+%23FFFFFF,red%0d%0aK00232+%23FFFFFF,red%0d%0aK04565+%23FFFFFF,red%0d%0aK13356+%23FFFFFF,red%0d%0a
zma00909	Sesquiterpenoid and triterpenoid biosynthesis	Metabolism	Metabolism of terpenoids and polyketides	2	13	0.247641662	0.711626567	Zm00001eb071080(Zm00001eb071080),Zm00001eb017120(Zm00001eb017120)	http://www.kegg.jp/kegg-bin/show_pathway?map=map00909&multi_query=K15793+%23FFFFFF,red%0d%0aK15803+%23FFFFFF,red%0d%0a
zma03410	Base excision repair	Genetic Information Processing	Replication and repair	4	35	0.254937704	0.711626567	Zm00001eb279940(Zm00001eb279940),Zm00001eb369520(Zm00001eb369520),Zm00001eb294290(Zm00001eb294290),Zm00001eb406830(Zm00001eb406830)	http://www.kegg.jp/kegg-bin/show_pathway?map=map03410&multi_query=K01246+%23FFFFFF,red%0d%0aK10773+%23FFFFFF,red%0d%0aK04799+%23FFFFFF,red%0d%0a
zma00460	Cyanoamino acid metabolism	Metabolism	Metabolism of other amino acids	4	35	0.254937704	0.711626567	Zm00001eb385020(Zm00001eb385020),Zm00001eb068280(Zm00001eb068280),Zm00001eb384110(Zm00001eb384110),Zm00001eb411680(Zm00001eb411680)	http://www.kegg.jp/kegg-bin/show_pathway?map=map00460&multi_query=K13027+%23FFFFFF,red%0d%0aK01188+%23FFFFFF,red%0d%0aK13051+%23FFFFFF,red%0d%0a
zma00280	Valine, leucine and isoleucine degradation	Metabolism	Amino acid metabolism	5	47	0.26254184	0.711626567	Zm00001eb290370(Zm00001eb290370),Zm00001eb408260(Zm00001eb408260),Zm00001eb290460(Zm00001eb290460),Zm00001eb189920(Zm00001eb189920),Zm00001eb130640(Zm00001eb130640)	http://www.kegg.jp/kegg-bin/show_pathway?map=map00280&multi_query=K00827+%23FFFFFF,red%0d%0aK00128+%23FFFFFF,red%0d%0aK09699+%23FFFFFF,red%0d%0a
zma00071	Fatty acid degradation	Metabolism	Lipid metabolism	5	47	0.26254184	0.711626567	Zm00001eb167230(Zm00001eb167230),Zm00001eb376490(Zm00001eb376490),Zm00001eb189920(Zm00001eb189920),Zm00001eb408260(Zm00001eb408260),Zm00001eb148110(Zm00001eb148110)	http://www.kegg.jp/kegg-bin/show_pathway?map=map00071&multi_query=K00128+%23FFFFFF,red%0d%0aK01897+%23FFFFFF,red%0d%0aK00232+%23FFFFFF,red%0d%0a
zma00940	Phenylpropanoid biosynthesis	Metabolism	Biosynthesis of other secondary metabolites	16	183	0.271282946	0.716465216	Zm00001eb058260(Zm00001eb058260),Zm00001eb315770(Zm00001eb315770),Zm00001eb413850(Zm00001eb413850),Zm00001eb225230(Zm00001eb225230),Zm00001eb088800(Zm00001eb088800),Zm00001eb342070(Zm00001eb342070),Zm00001eb036720(Zm00001eb036720),Zm00001eb043100(Zm00001eb043100),Zm00001eb417240(Zm00001eb417240),Zm00001eb124190(Zm00001eb124190),Zm00001eb128620(Zm00001eb128620),Zm00001eb384110(Zm00001eb384110),Zm0…	http://www.kegg.jp/kegg-bin/show_pathway?map=map00940&multi_query=K01188+%23FFFFFF,red%0d%0aK00487+%23FFFFFF,red%0d%0aK13065+%23FFFFFF,red%0d%0aK00083+%23FFFFFF,red%0d%0aK00430+%23FFFFFF,red%0d%0a
zma00770	Pantothenate and CoA biosynthesis	Metabolism	Metabolism of cofactors and vitamins	4	37	0.288491319	0.742865147	Zm00001eb433420(Zm00001eb433420),Zm00001eb408260(Zm00001eb408260),Zm00001eb189920(Zm00001eb189920),Zm00001eb431200(Zm00001eb431200)	http://www.kegg.jp/kegg-bin/show_pathway?map=map00770&multi_query=K17839+%23FFFFFF,red%0d%0aK00128+%23FFFFFF,red%0d%0a
zma04070	Phosphatidylinositol signaling system	Environmental Information Processing	Signal transduction	7	75	0.313783855	0.771184383	Zm00001eb049310(Zm00001eb049310),Zm00001eb151400(Zm00001eb151400),Zm00001eb110730(Zm00001eb110730),Zm00001eb411260(Zm00001eb411260),Zm00001eb329740(Zm00001eb329740),Zm00001eb019420(Zm00001eb019420),Zm00001eb432760(Zm00001eb432760)	http://www.kegg.jp/kegg-bin/show_pathway?map=map04070&multi_query=K10047+%23FFFFFF,red%0d%0aK00921+%23FFFFFF,red%0d%0aK00901+%23FFFFFF,red%0d%0aK00889+%23FFFFFF,red%0d%0aK10572+%23FFFFFF,red%0d%0a
zma01040	Biosynthesis of unsaturated fatty acids	Metabolism	Lipid metabolism	3	27	0.319758005	0.771184383	Zm00001eb167230(Zm00001eb167230),Zm00001eb148110(Zm00001eb148110),Zm00001eb246270(Zm00001eb246270)	http://www.kegg.jp/kegg-bin/show_pathway?map=map01040&multi_query=K00232+%23FFFFFF,red%0d%0aK10251+%23FFFFFF,red%0d%0a
zma00340	Histidine metabolism	Metabolism	Amino acid metabolism	2	16	0.331865857	0.771184383	Zm00001eb408260(Zm00001eb408260),Zm00001eb189920(Zm00001eb189920)	http://www.kegg.jp/kegg-bin/show_pathway?map=map00340&multi_query=K00128+%23FFFFFF,red%0d%0a
zma00010	Glycolysis / Gluconeogenesis	Metabolism	Carbohydrate metabolism	12	140	0.334260354	0.771184383	Zm00001eb289570(Zm00001eb289570),Zm00001eb408260(Zm00001eb408260),Zm00001eb147990(Zm00001eb147990),Zm00001eb291670(Zm00001eb291670),Zm00001eb157810(Zm00001eb157810),Zm00001eb233140(Zm00001eb233140),Zm00001eb189920(Zm00001eb189920),Zm00001eb013520(Zm00001eb013520),Zm00001eb089020(Zm00001eb089020),Zm00001eb024280(Zm00001eb024280),Zm00001eb149730(Zm00001eb149730),Zm00001eb067700(Zm00001eb067700)	http://www.kegg.jp/kegg-bin/show_pathway?map=map00010&multi_query=K01792+%23FFFFFF,red%0d%0aK00002+%23FFFFFF,red%0d%0aK00161+%23FFFFFF,red%0d%0aK00134+%23FFFFFF,red%0d%0aK15633+%23FFFFFF,red%0d%0aK00927+%23FFFFFF,red%0d%0aK01568+%23FFFFFF,red%0d%0aK00128+%23FFFFFF,red%0d%0aK00873+%23FFFFFF,red%0d%0a
zma00520	Amino sugar and nucleotide sugar metabolism	Metabolism	Carbohydrate metabolism	13	155	0.353351721	0.771184383	Zm00001eb367780(Zm00001eb367780),Zm00001eb167360(Zm00001eb167360),Zm00001eb016850(Zm00001eb016850),Zm00001eb070940(Zm00001eb070940),Zm00001eb241400(Zm00001eb241400),Zm00001eb007180(Zm00001eb007180),Zm00001eb257590(Zm00001eb257590),Zm00001eb163520(Zm00001eb163520),Zm00001eb063430(Zm00001eb063430),Zm00001eb192590(Zm00001eb192590),Zm00001eb097730(Zm00001eb097730),Zm00001eb347070(Zm00001eb347070),Zm0…	http://www.kegg.jp/kegg-bin/show_pathway?map=map00520&multi_query=K06118+%23FFFFFF,red%0d%0aK18674+%23FFFFFF,red%0d%0aK13648+%23FFFFFF,red%0d%0aK00972+%23FFFFFF,red%0d%0aK00820+%23FFFFFF,red%0d%0aK00966+%23FFFFFF,red%0d%0aK01809+%23FFFFFF,red%0d%0aK00975+%23FFFFFF,red%0d%0aK01784+%23FFFFFF,red%0d%0aK08679+%23FFFFFF,red%0d%0a
zma00908	Zeatin biosynthesis	Metabolism	Metabolism of terpenoids and polyketides	3	29	0.361233412	0.771184383	Zm00001eb367250(Zm00001eb367250),Zm00001eb370000(Zm00001eb370000),Zm00001eb042870(Zm00001eb042870)	http://www.kegg.jp/kegg-bin/show_pathway?map=map00908&multi_query=K00279+%23FFFFFF,red%0d%0aK13495+%23FFFFFF,red%0d%0aK13496+%23FFFFFF,red%0d%0a
zma00944	Flavone and flavonol biosynthesis	Metabolism	Biosynthesis of other secondary metabolites	1	6	0.368164796	0.771184383	Zm00001eb351260(Zm00001eb351260)	http://www.kegg.jp/kegg-bin/show_pathway?map=map00944&multi_query=K05280+%23FFFFFF,red%0d%0a
zma00430	Taurine and hypotaurine metabolism	Metabolism	Metabolism of other amino acids	1	6	0.368164796	0.771184383	Zm00001eb399220(Zm00001eb399220)	http://www.kegg.jp/kegg-bin/show_pathway?map=map00430&multi_query=K01580+%23FFFFFF,red%0d%0a
zma00330	Arginine and proline metabolism	Metabolism	Amino acid metabolism	5	55	0.381123142	0.771184383	Zm00001eb431200(Zm00001eb431200),Zm00001eb189920(Zm00001eb189920),Zm00001eb408260(Zm00001eb408260),Zm00001eb094730(Zm00001eb094730),Zm00001eb433420(Zm00001eb433420)	http://www.kegg.jp/kegg-bin/show_pathway?map=map00330&multi_query=K00128+%23FFFFFF,red%0d%0aK00797+%23FFFFFF,red%0d%0aK17839+%23FFFFFF,red%0d%0a
zma00904	Diterpenoid biosynthesis	Metabolism	Metabolism of terpenoids and polyketides	3	30	0.381848578	0.771184383	Zm00001eb120250(Zm00001eb120250),Zm00001eb283860(Zm00001eb283860),Zm00001eb117370(Zm00001eb117370)	http://www.kegg.jp/kegg-bin/show_pathway?map=map00904&multi_query=K04125+%23FFFFFF,red%0d%0aK22640+%23FFFFFF,red%0d%0a
zma00360	Phenylalanine metabolism	Metabolism	Amino acid metabolism	3	30	0.381848578	0.771184383	Zm00001eb416690(Zm00001eb416690),Zm00001eb226780(Zm00001eb226780),Zm00001eb420190(Zm00001eb420190)	http://www.kegg.jp/kegg-bin/show_pathway?map=map00360&multi_query=K07253+%23FFFFFF,red%0d%0aK00276+%23FFFFFF,red%0d%0aK01593+%23FFFFFF,red%0d%0a
zma00450	Selenocompound metabolism	Metabolism	Metabolism of other amino acids	2	19	0.41326456	0.783621141	Zm00001eb043480(Zm00001eb043480),Zm00001eb052750(Zm00001eb052750)	http://www.kegg.jp/kegg-bin/show_pathway?map=map00450&multi_query=K01761+%23FFFFFF,red%0d%0aK00549+%23FFFFFF,red%0d%0a
zma00965	Betalain biosynthesis	Metabolism	Biosynthesis of other secondary metabolites	1	7	0.414741993	0.783621141	Zm00001eb416690(Zm00001eb416690)	http://www.kegg.jp/kegg-bin/show_pathway?map=map00965&multi_query=K01593+%23FFFFFF,red%0d%0a
zma00966	Glucosinolate biosynthesis	Metabolism	Biosynthesis of other secondary metabolites	1	7	0.414741993	0.783621141	Zm00001eb385020(Zm00001eb385020)	http://www.kegg.jp/kegg-bin/show_pathway?map=map00966&multi_query=K13027+%23FFFFFF,red%0d%0a
zma00640	Propanoate metabolism	Metabolism	Carbohydrate metabolism	3	32	0.422581897	0.783621141	Zm00001eb148110(Zm00001eb148110),Zm00001eb130640(Zm00001eb130640),Zm00001eb167230(Zm00001eb167230)	http://www.kegg.jp/kegg-bin/show_pathway?map=map00640&multi_query=K09699+%23FFFFFF,red%0d%0aK00232+%23FFFFFF,red%0d%0a
zma00900	Terpenoid backbone biosynthesis	Metabolism	Metabolism of terpenoids and polyketides	5	58	0.426046445	0.783621141	Zm00001eb004050(Zm00001eb004050),Zm00001eb302370(Zm00001eb302370),Zm00001eb187250(Zm00001eb187250),Zm00001eb155590(Zm00001eb155590),Zm00001eb071080(Zm00001eb071080)	http://www.kegg.jp/kegg-bin/show_pathway?map=map00900&multi_query=K15793+%23FFFFFF,red%0d%0aK01662+%23FFFFFF,red%0d%0aK01770+%23FFFFFF,red%0d%0aK00787+%23FFFFFF,red%0d%0aK05356+%23FFFFFF,red%0d%0a
zma00310	Lysine degradation	Metabolism	Amino acid metabolism	3	33	0.442612526	0.786018796	Zm00001eb317190(Zm00001eb317190),Zm00001eb189920(Zm00001eb189920),Zm00001eb408260(Zm00001eb408260)	http://www.kegg.jp/kegg-bin/show_pathway?map=map00310&multi_query=K00306+%23FFFFFF,red%0d%0aK00128+%23FFFFFF,red%0d%0a
zma00220	Arginine biosynthesis	Metabolism	Amino acid metabolism	3	33	0.442612526	0.786018796	Zm00001eb028030(Zm00001eb028030),Zm00001eb118240(Zm00001eb118240),Zm00001eb432580(Zm00001eb432580)	http://www.kegg.jp/kegg-bin/show_pathway?map=map00220&multi_query=K01915+%23FFFFFF,red%0d%0aK14272+%23FFFFFF,red%0d%0aK00814+%23FFFFFF,red%0d%0a
zma03450	Non-homologous end-joining	Genetic Information Processing	Replication and repair	1	8	0.457894126	0.799374492	Zm00001eb294290(Zm00001eb294290)	http://www.kegg.jp/kegg-bin/show_pathway?map=map03450&multi_query=K04799+%23FFFFFF,red%0d%0a
zma00603	Glycosphingolipid biosynthesis - globo and isoglobo series	Metabolism	Glycan biosynthesis and metabolism	1	9	0.497872436	0.854681015	Zm00001eb044860(Zm00001eb044860)	http://www.kegg.jp/kegg-bin/show_pathway?map=map00603&multi_query=K07407+%23FFFFFF,red%0d%0a
zma00997	Biosynthesis of various secondary metabolites - part 3	Metabolism	Biosynthesis of other secondary metabolites	2	23	0.513450876	0.863317087	Zm00001eb340450(Zm00001eb340450),Zm00001eb240650(Zm00001eb240650)	http://www.kegg.jp/kegg-bin/show_pathway?map=map00997&multi_query=K14271+%23FFFFFF,red%0d%0aK00789+%23FFFFFF,red%0d%0a
zma00941	Flavonoid biosynthesis	Metabolism	Biosynthesis of other secondary metabolites	3	37	0.519666596	0.863317087	Zm00001eb124190(Zm00001eb124190),Zm00001eb285030(Zm00001eb285030),Zm00001eb351260(Zm00001eb351260)	http://www.kegg.jp/kegg-bin/show_pathway?map=map00941&multi_query=K05280+%23FFFFFF,red%0d%0aK13065+%23FFFFFF,red%0d%0aK00487+%23FFFFFF,red%0d%0a
zma00730	Thiamine metabolism	Metabolism	Metabolism of cofactors and vitamins	2	24	0.536689618	0.877444931	Zm00001eb138610(Zm00001eb138610),Zm00001eb302370(Zm00001eb302370)	http://www.kegg.jp/kegg-bin/show_pathway?map=map00730&multi_query=K01662+%23FFFFFF,red%0d%0aK00939+%23FFFFFF,red%0d%0a
zma00380	Tryptophan metabolism	Metabolism	Amino acid metabolism	4	53	0.555060969	0.879675651	Zm00001eb408260(Zm00001eb408260),Zm00001eb189920(Zm00001eb189920),Zm00001eb416690(Zm00001eb416690),Zm00001eb419450(Zm00001eb419450)	http://www.kegg.jp/kegg-bin/show_pathway?map=map00380&multi_query=K11816+%23FFFFFF,red%0d%0aK00128+%23FFFFFF,red%0d%0aK01593+%23FFFFFF,red%0d%0a
zma00240	Pyrimidine metabolism	Metabolism	Nucleotide metabolism	5	67	0.55513512	0.879675651	Zm00001eb036480(Zm00001eb036480),Zm00001eb015690(Zm00001eb015690),Zm00001eb344260(Zm00001eb344260),Zm00001eb302930(Zm00001eb302930),Zm00001eb178070(Zm00001eb178070)	http://www.kegg.jp/kegg-bin/show_pathway?map=map00240&multi_query=K14641+%23FFFFFF,red%0d%0aK03787+%23FFFFFF,red%0d%0aK00876+%23FFFFFF,red%0d%0aK00609+%23FFFFFF,red%0d%0aK01937+%23FFFFFF,red%0d%0a
zma00261	Monobactam biosynthesis	Metabolism	Biosynthesis of other secondary metabolites	1	11	0.56922196	0.881420943	Zm00001eb064530(Zm00001eb064530)	http://www.kegg.jp/kegg-bin/show_pathway?map=map00261&multi_query=K00928+%23FFFFFF,red%0d%0a
zma00945	Stilbenoid, diarylheptanoid and gingerol biosynthesis	Metabolism	Biosynthesis of other secondary metabolites	2	26	0.580832897	0.881420943	Zm00001eb124190(Zm00001eb124190),Zm00001eb285030(Zm00001eb285030)	http://www.kegg.jp/kegg-bin/show_pathway?map=map00945&multi_query=K00487+%23FFFFFF,red%0d%0aK13065+%23FFFFFF,red%0d%0a
zma00020	Citrate cycle (TCA cycle)	Metabolism	Carbohydrate metabolism	5	69	0.581908972	0.881420943	Zm00001eb179730(Zm00001eb179730),Zm00001eb041400(Zm00001eb041400),Zm00001eb328310(Zm00001eb328310),Zm00001eb089020(Zm00001eb089020),Zm00001eb134330(Zm00001eb134330)	http://www.kegg.jp/kegg-bin/show_pathway?map=map00020&multi_query=K00026+%23FFFFFF,red%0d%0aK00161+%23FFFFFF,red%0d%0a
zma00052	Galactose metabolism	Metabolism	Carbohydrate metabolism	4	56	0.599534241	0.884341823	Zm00001eb395600(Zm00001eb395600),Zm00001eb016850(Zm00001eb016850),Zm00001eb044860(Zm00001eb044860),Zm00001eb281720(Zm00001eb281720)	http://www.kegg.jp/kegg-bin/show_pathway?map=map00052&multi_query=K18819+%23FFFFFF,red%0d%0aK01784+%23FFFFFF,red%0d%0aK06617+%23FFFFFF,red%0d%0aK07407+%23FFFFFF,red%0d%0a
zma00750	Vitamin B6 metabolism	Metabolism	Metabolism of cofactors and vitamins	1	12	0.601009006	0.884341823	Zm00001eb239700(Zm00001eb239700)	http://www.kegg.jp/kegg-bin/show_pathway?map=map00750&multi_query=K13248+%23FFFFFF,red%0d%0a
zma00970	Aminoacyl-tRNA biosynthesis	Genetic Information Processing	Translation	4	58	0.627658596	0.910546977	Zm00001eb166980(Zm00001eb166980),Zm00001eb334790(Zm00001eb334790),Zm00001eb153590(Zm00001eb153590),Zm00001eb153980(Zm00001eb153980)	http://www.kegg.jp/kegg-bin/show_pathway?map=map00970&multi_query=K01875+%23FFFFFF,red%0d%0aK01867+%23FFFFFF,red%0d%0aK01889+%23FFFFFF,red%0d%0aK01869+%23FFFFFF,red%0d%0a
zma00790	Folate biosynthesis	Metabolism	Metabolism of cofactors and vitamins	2	29	0.641113307	0.917148202	Zm00001eb044170(Zm00001eb044170),Zm00001eb137120(Zm00001eb137120)	http://www.kegg.jp/kegg-bin/show_pathway?map=map00790&multi_query=K01930+%23FFFFFF,red%0d%0aK20457+%23FFFFFF,red%0d%0a
zma04144	Endocytosis	Cellular Processes	Transport and catabolism	12	178	0.669351775	0.937995112	Zm00001eb112560(Zm00001eb112560),Zm00001eb390370(Zm00001eb390370),Zm00001eb189140(Zm00001eb189140),Zm00001eb110730(Zm00001eb110730),Zm00001eb103990(Zm00001eb103990),Zm00001eb036050(Zm00001eb036050),Zm00001eb251580(Zm00001eb251580),Zm00001eb246220(Zm00001eb246220),Zm00001eb339870(Zm00001eb339870),Zm00001eb329740(Zm00001eb329740),Zm00001eb286900(Zm00001eb286900),Zm00001eb341850(Zm00001eb341850)	http://www.kegg.jp/kegg-bin/show_pathway?map=map04144&multi_query=K12493+%23FFFFFF,red%0d%0aK07937+%23FFFFFF,red%0d%0aK12486+%23FFFFFF,red%0d%0aK00889+%23FFFFFF,red%0d%0aK18466+%23FFFFFF,red%0d%0aK01115+%23FFFFFF,red%0d%0aK18584+%23FFFFFF,red%0d%0aK07904+%23FFFFFF,red%0d%0a
zma00500	Starch and sucrose metabolism	Metabolism	Carbohydrate metabolism	10	150	0.676047238	0.937995112	Zm00001eb098910(Zm00001eb098910),Zm00001eb009160(Zm00001eb009160),Zm00001eb097730(Zm00001eb097730),Zm00001eb411680(Zm00001eb411680),Zm00001eb384110(Zm00001eb384110),Zm00001eb417940(Zm00001eb417940),Zm00001eb192680(Zm00001eb192680),Zm00001eb392880(Zm00001eb392880),Zm00001eb153280(Zm00001eb153280),Zm00001eb364620(Zm00001eb364620)	http://www.kegg.jp/kegg-bin/show_pathway?map=map00500&multi_query=K00975+%23FFFFFF,red%0d%0aK00696+%23FFFFFF,red%0d%0aK00695+%23FFFFFF,red%0d%0aK01188+%23FFFFFF,red%0d%0aK07024+%23FFFFFF,red%0d%0aK16055+%23FFFFFF,red%0d%0a
zma00300	Lysine biosynthesis	Metabolism	Amino acid metabolism	1	15	0.68300615	0.937995112	Zm00001eb064530(Zm00001eb064530)	http://www.kegg.jp/kegg-bin/show_pathway?map=map00300&multi_query=K00928+%23FFFFFF,red%0d%0a
zma00100	Steroid biosynthesis	Metabolism	Lipid metabolism	2	32	0.694364772	0.938365459	Zm00001eb232070(Zm00001eb232070),Zm00001eb159000(Zm00001eb159000)	http://www.kegg.jp/kegg-bin/show_pathway?map=map00100&multi_query=K01853+%23FFFFFF,red%0d%0aK05917+%23FFFFFF,red%0d%0a
zma00960	Tropane, piperidine and pyridine alkaloid biosynthesis	Metabolism	Biosynthesis of other secondary metabolites	1	16	0.706415503	0.938365459	Zm00001eb420190(Zm00001eb420190)	http://www.kegg.jp/kegg-bin/show_pathway?map=map00960&multi_query=K00276+%23FFFFFF,red%0d%0a
zma00920	Sulfur metabolism	Metabolism	Energy metabolism	2	33	0.710606852	0.938365459	Zm00001eb105800(Zm00001eb105800),Zm00001eb322440(Zm00001eb322440)	http://www.kegg.jp/kegg-bin/show_pathway?map=map00920&multi_query=K05907+%23FFFFFF,red%0d%0a
zma00563	Glycosylphosphatidylinositol (GPI)-anchor biosynthesis	Metabolism	Glycan biosynthesis and metabolism	1	23	0.828478741	0.999990569	Zm00001eb205610(Zm00001eb205610)	http://www.kegg.jp/kegg-bin/show_pathway?map=map00563&multi_query=K05290+%23FFFFFF,red%0d%0a
zma00051	Fructose and mannose metabolism	Metabolism	Carbohydrate metabolism	3	62	0.845753866	0.999990569	Zm00001eb367780(Zm00001eb367780),Zm00001eb167360(Zm00001eb167360),Zm00001eb007180(Zm00001eb007180)	http://www.kegg.jp/kegg-bin/show_pathway?map=map00051&multi_query=K01809+%23FFFFFF,red%0d%0aK00966+%23FFFFFF,red%0d%0a
zma00130	Ubiquinone and other terpenoid-quinone biosynthesis	Metabolism	Metabolism of cofactors and vitamins	2	44	0.845794694	0.999990569	Zm00001eb157640(Zm00001eb157640),Zm00001eb285030(Zm00001eb285030)	http://www.kegg.jp/kegg-bin/show_pathway?map=map00130&multi_query=K00487+%23FFFFFF,red%0d%0aK01661+%23FFFFFF,red%0d%0a
zma00650	Butanoate metabolism	Metabolism	Carbohydrate metabolism	1	26	0.863798988	0.999990569	Zm00001eb399220(Zm00001eb399220)	http://www.kegg.jp/kegg-bin/show_pathway?map=map00650&multi_query=K01580+%23FFFFFF,red%0d%0a
zma00073	Cutin, suberine and wax biosynthesis	Metabolism	Lipid metabolism	1	28	0.883214834	0.999990569	Zm00001eb176110(Zm00001eb176110)	http://www.kegg.jp/kegg-bin/show_pathway?map=map00073&multi_query=K13356+%23FFFFFF,red%0d%0a
zma00061	Fatty acid biosynthesis	Metabolism	Lipid metabolism	2	49	0.885800296	0.999990569	Zm00001eb376490(Zm00001eb376490),Zm00001eb385960(Zm00001eb385960)	http://www.kegg.jp/kegg-bin/show_pathway?map=map00061&multi_query=K01897+%23FFFFFF,red%0d%0aK10781+%23FFFFFF,red%0d%0a
zma00040	Pentose and glucuronate interconversions	Metabolism	Carbohydrate metabolism	4	86	0.887526567	0.999990569	Zm00001eb048310(Zm00001eb048310),Zm00001eb122830(Zm00001eb122830),Zm00001eb289570(Zm00001eb289570),Zm00001eb147990(Zm00001eb147990)	http://www.kegg.jp/kegg-bin/show_pathway?map=map00040&multi_query=K01184+%23FFFFFF,red%0d%0aK00002+%23FFFFFF,red%0d%0aK01051+%23FFFFFF,red%0d%0a
zma04145	Phagosome	Cellular Processes	Transport and catabolism	4	91	0.911688223	0.999990569	Zm00001eb019420(Zm00001eb019420),Zm00001eb150420(Zm00001eb150420),Zm00001eb107490(Zm00001eb107490),Zm00001eb129360(Zm00001eb129360)	http://www.kegg.jp/kegg-bin/show_pathway?map=map04145&multi_query=K07374+%23FFFFFF,red%0d%0aK07375+%23FFFFFF,red%0d%0aK00921+%23FFFFFF,red%0d%0a
zma00195	Photosynthesis	Metabolism	Energy metabolism	5	109	0.912666273	0.999990569	Zm00001eb059850(Zm00001eb059850),Zm00001eb437750(Zm00001eb437750),Zm00001eb213670(Zm00001eb213670),Zm00001eb260160(Zm00001eb260160),Zm00001eb244980(Zm00001eb244980)	http://www.kegg.jp/kegg-bin/show_pathway?map=map00195&multi_query=K02703+%23FFFFFF,red%0d%0aK02641+%23FFFFFF,red%0d%0aK02694+%23FFFFFF,red%0d%0aK08901+%23FFFFFF,red%0d%0aK02639+%23FFFFFF,red%0d%0a
zma04130	SNARE interactions in vesicular transport	Genetic Information Processing	Folding, sorting and degradation	1	33	0.920514841	0.999990569	Zm00001eb252050(Zm00001eb252050)	http://www.kegg.jp/kegg-bin/show_pathway?map=map04130&multi_query=K08507+%23FFFFFF,red%0d%0a
zma00480	Glutathione metabolism	Metabolism	Metabolism of other amino acids	5	113	0.92732585	0.999990569	Zm00001eb397180(Zm00001eb397180),Zm00001eb397280(Zm00001eb397280),Zm00001eb013080(Zm00001eb013080),Zm00001eb094730(Zm00001eb094730),Zm00001eb012930(Zm00001eb012930)	http://www.kegg.jp/kegg-bin/show_pathway?map=map00480&multi_query=K00799+%23FFFFFF,red%0d%0aK00797+%23FFFFFF,red%0d%0aK00434+%23FFFFFF,red%0d%0a
zma03060	Protein export	Genetic Information Processing	Folding, sorting and degradation	2	57	0.930366158	0.999990569	Zm00001eb197120(Zm00001eb197120),Zm00001eb058520(Zm00001eb058520)	http://www.kegg.jp/kegg-bin/show_pathway?map=map03060&multi_query=K03100+%23FFFFFF,red%0d%0aK03106+%23FFFFFF,red%0d%0a
zma00230	Purine metabolism	Metabolism	Nucleotide metabolism	4	99	0.940851837	0.999990569	Zm00001eb302930(Zm00001eb302930),Zm00001eb433900(Zm00001eb433900),Zm00001eb138610(Zm00001eb138610),Zm00001eb015690(Zm00001eb015690)	http://www.kegg.jp/kegg-bin/show_pathway?map=map00230&multi_query=K14641+%23FFFFFF,red%0d%0aK01466+%23FFFFFF,red%0d%0aK00939+%23FFFFFF,red%0d%0aK03787+%23FFFFFF,red%0d%0a
zma00600	Sphingolipid metabolism	Metabolism	Lipid metabolism	1	39	0.949934635	0.999990569	Zm00001eb044860(Zm00001eb044860)	http://www.kegg.jp/kegg-bin/show_pathway?map=map00600&multi_query=K07407+%23FFFFFF,red%0d%0a
zma03020	RNA polymerase	Genetic Information Processing	Transcription	1	43	0.963223764	0.999990569	Zm00001eb431870(Zm00001eb431870)	http://www.kegg.jp/kegg-bin/show_pathway?map=map03020&multi_query=K16252+%23FFFFFF,red%0d%0a
zma03030	DNA replication	Genetic Information Processing	Replication and repair	1	44	0.965954673	0.999990569	Zm00001eb294290(Zm00001eb294290)	http://www.kegg.jp/kegg-bin/show_pathway?map=map03030&multi_query=K04799+%23FFFFFF,red%0d%0a
zma00030	Pentose phosphate pathway	Metabolism	Carbohydrate metabolism	1	59	0.989319748	0.999990569	Zm00001eb326960(Zm00001eb326960)	http://www.kegg.jp/kegg-bin/show_pathway?map=map00030&multi_query=K01057+%23FFFFFF,red%0d%0a
zma04120	Ubiquitin mediated proteolysis	Genetic Information Processing	Folding, sorting and degradation	4	142	0.994524821	0.999990569	Zm00001eb017210(Zm00001eb017210),Zm00001eb282450(Zm00001eb282450),Zm00001eb060380(Zm00001eb060380),Zm00001eb295490(Zm00001eb295490)	http://www.kegg.jp/kegg-bin/show_pathway?map=map04120&multi_query=K04506+%23FFFFFF,red%0d%0aK02977+%23FFFFFF,red%0d%0aK10573+%23FFFFFF,red%0d%0aK10581+%23FFFFFF,red%0d%0a
zma03018	RNA degradation	Genetic Information Processing	Folding, sorting and degradation	3	125	0.996093168	0.999990569	Zm00001eb268910(Zm00001eb268910),Zm00001eb328370(Zm00001eb328370),Zm00001eb152050(Zm00001eb152050)	http://www.kegg.jp/kegg-bin/show_pathway?map=map03018&multi_query=K04077+%23FFFFFF,red%0d%0aK12617+%23FFFFFF,red%0d%0aK12587+%23FFFFFF,red%0d%0a
zma00190	Oxidative phosphorylation	Metabolism	Energy metabolism	4	168	0.9988647	0.999990569	Zm00001eb288340(Zm00001eb288340),Zm00001eb292370(Zm00001eb292370),Zm00001eb188340(Zm00001eb188340),Zm00001eb266490(Zm00001eb266490)	http://www.kegg.jp/kegg-bin/show_pathway?map=map00190&multi_query=K01507+%23FFFFFF,red%0d%0aK08738+%23FFFFFF,red%0d%0aK03943+%23FFFFFF,red%0d%0a
zma03008	Ribosome biogenesis in eukaryotes	Genetic Information Processing	Translation	1	90	0.999038159	0.999990569	Zm00001eb158370(Zm00001eb158370)	http://www.kegg.jp/kegg-bin/show_pathway?map=map03008&multi_query=K07936+%23FFFFFF,red%0d%0a
zma04141	Protein processing in endoplasmic reticulum	Genetic Information Processing	Folding, sorting and degradation	6	229	0.999569188	0.999990569	Zm00001eb125000(Zm00001eb125000),Zm00001eb061140(Zm00001eb061140),Zm00001eb316410(Zm00001eb316410),Zm00001eb302280(Zm00001eb302280),Zm00001eb237890(Zm00001eb237890),Zm00001eb312180(Zm00001eb312180)	http://www.kegg.jp/kegg-bin/show_pathway?map=map04141&multi_query=K14009+%23FFFFFF,red%0d%0aK13993+%23FFFFFF,red%0d%0aK04079+%23FFFFFF,red%0d%0aK14011+%23FFFFFF,red%0d%0aK14003+%23FFFFFF,red%0d%0a
zma03040	Spliceosome	Genetic Information Processing	Transcription	4	209	0.999917564	0.999990569	Zm00001eb137230(Zm00001eb137230),Zm00001eb316870(Zm00001eb316870),Zm00001eb212190(Zm00001eb212190),Zm00001eb069130(Zm00001eb069130)	http://www.kegg.jp/kegg-bin/show_pathway?map=map03040&multi_query=K12833+%23FFFFFF,red%0d%0aK12836+%23FFFFFF,red%0d%0aK12741+%23FFFFFF,red%0d%0a
zma03013	Nucleocytoplasmic transport	Genetic Information Processing	Translation	1	124	0.999932598	0.999990569	Zm00001eb158370(Zm00001eb158370)	http://www.kegg.jp/kegg-bin/show_pathway?map=map03013&multi_query=K07936+%23FFFFFF,red%0d%0a
zma03015	mRNA surveillance pathway	Genetic Information Processing	Translation	1	149	0.999990569	0.999990569	Zm00001eb285170(Zm00001eb285170)	http://www.kegg.jp/kegg-bin/show_pathway?map=map03015&multi_query=K03265+%23FFFFFF,red%0d%0a
