# Supplementary material for: Functional analysis of ZmG6PE reveals its role in responses to low-phosphorus stress and regulation of grain yield in maize
Source: Front Plant Sci. 2023 Nov 9;14:1286699. doi: 10.3389/fpls.2023.1286699 (PMC10666784; doi:10.3389/fpls.2023.1286699)
Supplement: Supplementary file 7 [file Table_6.xls]

PathwayID	Pathway	Level1	Level2	list_number	total_number	Pvalue	FDR	Gene	URL
zma00940	Phenylpropanoid biosynthesis	Metabolism	Biosynthesis of other secondary metabolites	55	183	6.09805253612688e-18	6.46393568829449e-16	Zm00001eb008530(Zm00001eb008530),Zm00001eb382680(Zm00001eb382680),Zm00001eb180060(Zm00001eb180060),Zm00001eb384110(Zm00001eb384110),Zm00001eb041120(Zm00001eb041120),Zm00001eb330540(Zm00001eb330540),Zm00001eb417350(Zm00001eb417350),Zm00001eb179780(Zm00001eb179780),Zm00001eb220390(Zm00001eb220390),Zm00001eb271480(Zm00001eb271480),Zm00001eb280790(Zm00001eb280790),Zm00001eb340440(Zm00001eb340440),Zm0…	http://www.kegg.jp/kegg-bin/show_pathway?map=map00940&multi_query=K09754+%23FFFFFF,red%0d%0aK13064+%23FFFFFF,red%0d%0aK00430+%23FFFFFF,red%0d%0aK05350+%23FFFFFF,red%0d%0aK13065+%23FFFFFF,red%0d%0aK00083+%23FFFFFF,red%0d%0aK00487+%23FFFFFF,red%0d%0aK09755+%23FFFFFF,red%0d%0aK13066+%23FFFFFF,red%0d%0aK10775+%23FFFFFF,red%0d%0aK05349+%23FFFFFF,red%0d%0aK01188+%23FFFFFF,red%0d%0aK09753+%23FFFFFF,red%…
zma00906	Carotenoid biosynthesis	Metabolism	Metabolism of terpenoids and polyketides	14	37	8.24561500838335e-07	4.37017595444318e-05	Zm00001eb176720(Zm00001eb176720),Zm00001eb367770(Zm00001eb367770),Zm00001eb114700(Zm00001eb114700),Zm00001eb326120(Zm00001eb326120),Zm00001eb200170(Zm00001eb200170),Zm00001eb408760(Zm00001eb408760),Zm00001eb153000(Zm00001eb153000),Zm00001eb188280(Zm00001eb188280),Zm00001eb428470(Zm00001eb428470),Zm00001eb258960(Zm00001eb258960),Zm00001eb251990(Zm00001eb251990),Zm00001eb218680(Zm00001eb218680),Zm0…	http://www.kegg.jp/kegg-bin/show_pathway?map=map00906&multi_query=K09835+%23FFFFFF,red%0d%0aK15747+%23FFFFFF,red%0d%0aK17913+%23FFFFFF,red%0d%0aK09840+%23FFFFFF,red%0d%0aK15744+%23FFFFFF,red%0d%0aK15746+%23FFFFFF,red%0d%0aK17911+%23FFFFFF,red%0d%0aK09843+%23FFFFFF,red%0d%0aK02291+%23FFFFFF,red%0d%0aK09839+%23FFFFFF,red%0d%0aK02293+%23FFFFFF,red%0d%0a
zma00073	Cutin, suberine and wax biosynthesis	Metabolism	Lipid metabolism	11	28	8.37962037276973e-06	0.000296079919837864	Zm00001eb311010(Zm00001eb311010),Zm00001eb074170(Zm00001eb074170),Zm00001eb009010(Zm00001eb009010),Zm00001eb308150(Zm00001eb308150),Zm00001eb221970(Zm00001eb221970),Zm00001eb249960(Zm00001eb249960),Zm00001eb201250(Zm00001eb201250),Zm00001eb146710(Zm00001eb146710),Zm00001eb367160(Zm00001eb367160),Zm00001eb366700(Zm00001eb366700),Zm00001eb045340(Zm00001eb045340)	http://www.kegg.jp/kegg-bin/show_pathway?map=map00073&multi_query=K15398+%23FFFFFF,red%0d%0aK15402+%23FFFFFF,red%0d%0aK15403+%23FFFFFF,red%0d%0aK15404+%23FFFFFF,red%0d%0aK13356+%23FFFFFF,red%0d%0aK15400+%23FFFFFF,red%0d%0aK15401+%23FFFFFF,red%0d%0aK17991+%23FFFFFF,red%0d%0a
zma00360	Phenylalanine metabolism	Metabolism	Amino acid metabolism	11	30	1.82187983314596e-05	0.000482798155783678	Zm00001eb420190(Zm00001eb420190),Zm00001eb304950(Zm00001eb304950),Zm00001eb113920(Zm00001eb113920),Zm00001eb107350(Zm00001eb107350),Zm00001eb077230(Zm00001eb077230),Zm00001eb348660(Zm00001eb348660),Zm00001eb247630(Zm00001eb247630),Zm00001eb050970(Zm00001eb050970),Zm00001eb185260(Zm00001eb185260),Zm00001eb077220(Zm00001eb077220),Zm00001eb087630(Zm00001eb087630)	http://www.kegg.jp/kegg-bin/show_pathway?map=map00360&multi_query=K13064+%23FFFFFF,red%0d%0aK01426+%23FFFFFF,red%0d%0aK10775+%23FFFFFF,red%0d%0aK15849+%23FFFFFF,red%0d%0aK00457+%23FFFFFF,red%0d%0aK00276+%23FFFFFF,red%0d%0aK00815+%23FFFFFF,red%0d%0a
zma00941	Flavonoid biosynthesis	Metabolism	Biosynthesis of other secondary metabolites	12	37	3.16751201874878e-05	0.000671512547974741	Zm00001eb394220(Zm00001eb394220),Zm00001eb180060(Zm00001eb180060),Zm00001eb089700(Zm00001eb089700),Zm00001eb271480(Zm00001eb271480),Zm00001eb062510(Zm00001eb062510),Zm00001eb359030(Zm00001eb359030),Zm00001eb419040(Zm00001eb419040),Zm00001eb285030(Zm00001eb285030),Zm00001eb240910(Zm00001eb240910),Zm00001eb351260(Zm00001eb351260),Zm00001eb419010(Zm00001eb419010),Zm00001eb150550(Zm00001eb150550)	http://www.kegg.jp/kegg-bin/show_pathway?map=map00941&multi_query=K01859+%23FFFFFF,red%0d%0aK13083+%23FFFFFF,red%0d%0aK13082+%23FFFFFF,red%0d%0aK23180+%23FFFFFF,red%0d%0aK00588+%23FFFFFF,red%0d%0aK13065+%23FFFFFF,red%0d%0aK00487+%23FFFFFF,red%0d%0aK05280+%23FFFFFF,red%0d%0aK09754+%23FFFFFF,red%0d%0a
zma00130	Ubiquinone and other terpenoid-quinone biosynthesis	Metabolism	Metabolism of cofactors and vitamins	12	44	0.000207942741863646	0.00367365510625774	Zm00001eb282340(Zm00001eb282340),Zm00001eb373110(Zm00001eb373110),Zm00001eb285030(Zm00001eb285030),Zm00001eb426240(Zm00001eb426240),Zm00001eb233720(Zm00001eb233720),Zm00001eb417510(Zm00001eb417510),Zm00001eb095360(Zm00001eb095360),Zm00001eb240910(Zm00001eb240910),Zm00001eb151280(Zm00001eb151280),Zm00001eb369750(Zm00001eb369750),Zm00001eb304950(Zm00001eb304950),Zm00001eb113920(Zm00001eb113920)	http://www.kegg.jp/kegg-bin/show_pathway?map=map00130&multi_query=K03809+%23FFFFFF,red%0d%0aK19222+%23FFFFFF,red%0d%0aK00487+%23FFFFFF,red%0d%0aK23095+%23FFFFFF,red%0d%0aK01904+%23FFFFFF,red%0d%0aK00457+%23FFFFFF,red%0d%0aK17872+%23FFFFFF,red%0d%0aK00815+%23FFFFFF,red%0d%0a
zma00500	Starch and sucrose metabolism	Metabolism	Carbohydrate metabolism	26	150	0.000309544313318259	0.00468738531596221	Zm00001eb421950(Zm00001eb421950),Zm00001eb178890(Zm00001eb178890),Zm00001eb105040(Zm00001eb105040),Zm00001eb167910(Zm00001eb167910),Zm00001eb214880(Zm00001eb214880),Zm00001eb042260(Zm00001eb042260),Zm00001eb059230(Zm00001eb059230),Zm00001eb215310(Zm00001eb215310),Zm00001eb194210(Zm00001eb194210),Zm00001eb384110(Zm00001eb384110),Zm00001eb008530(Zm00001eb008530),Zm00001eb280690(Zm00001eb280690),Zm0…	http://www.kegg.jp/kegg-bin/show_pathway?map=map00500&multi_query=K01087+%23FFFFFF,red%0d%0aK00963+%23FFFFFF,red%0d%0aK01193+%23FFFFFF,red%0d%0aK01188+%23FFFFFF,red%0d%0aK01176+%23FFFFFF,red%0d%0aK01177+%23FFFFFF,red%0d%0aK16055+%23FFFFFF,red%0d%0aK05349+%23FFFFFF,red%0d%0aK01179+%23FFFFFF,red%0d%0aK00844+%23FFFFFF,red%0d%0aK00696+%23FFFFFF,red%0d%0aK19893+%23FFFFFF,red%0d%0aK00695+%23FFFFFF,red%…
zma00997	Biosynthesis of various secondary metabolites - part 3	Metabolism	Biosynthesis of other secondary metabolites	8	23	0.000399107596851705	0.0052881756582851	Zm00001eb331330(Zm00001eb331330),Zm00001eb203230(Zm00001eb203230),Zm00001eb396110(Zm00001eb396110),Zm00001eb014700(Zm00001eb014700),Zm00001eb396230(Zm00001eb396230),Zm00001eb340450(Zm00001eb340450),Zm00001eb240650(Zm00001eb240650),Zm00001eb396280(Zm00001eb396280)	http://www.kegg.jp/kegg-bin/show_pathway?map=map00997&multi_query=K05953+%23FFFFFF,red%0d%0aK00789+%23FFFFFF,red%0d%0aK14271+%23FFFFFF,red%0d%0a
zma00350	Tyrosine metabolism	Metabolism	Amino acid metabolism	9	36	0.00251390276859826	0.0254870505489635	Zm00001eb006760(Zm00001eb006760),Zm00001eb420190(Zm00001eb420190),Zm00001eb026700(Zm00001eb026700),Zm00001eb113920(Zm00001eb113920),Zm00001eb026710(Zm00001eb026710),Zm00001eb168550(Zm00001eb168550),Zm00001eb304950(Zm00001eb304950),Zm00001eb348660(Zm00001eb348660),Zm00001eb107350(Zm00001eb107350)	http://www.kegg.jp/kegg-bin/show_pathway?map=map00350&multi_query=K00121+%23FFFFFF,red%0d%0aK00001+%23FFFFFF,red%0d%0aK15849+%23FFFFFF,red%0d%0aK00276+%23FFFFFF,red%0d%0aK18857+%23FFFFFF,red%0d%0aK00815+%23FFFFFF,red%0d%0aK00457+%23FFFFFF,red%0d%0a
zma00561	Glycerolipid metabolism	Metabolism	Lipid metabolism	15	80	0.00261113139163282	0.0254870505489635	Zm00001eb351250(Zm00001eb351250),Zm00001eb130610(Zm00001eb130610),Zm00001eb351780(Zm00001eb351780),Zm00001eb248870(Zm00001eb248870),Zm00001eb258130(Zm00001eb258130),Zm00001eb147550(Zm00001eb147550),Zm00001eb398000(Zm00001eb398000),Zm00001eb412460(Zm00001eb412460),Zm00001eb335670(Zm00001eb335670),Zm00001eb408260(Zm00001eb408260),Zm00001eb189920(Zm00001eb189920),Zm00001eb347070(Zm00001eb347070),Zm0…	http://www.kegg.jp/kegg-bin/show_pathway?map=map00561&multi_query=K13508+%23FFFFFF,red%0d%0aK22920+%23FFFFFF,red%0d%0aK03715+%23FFFFFF,red%0d%0aK06118+%23FFFFFF,red%0d%0aK01054+%23FFFFFF,red%0d%0aK24189+%23FFFFFF,red%0d%0aK15728+%23FFFFFF,red%0d%0aK06119+%23FFFFFF,red%0d%0aK00128+%23FFFFFF,red%0d%0a
zma00520	Amino sugar and nucleotide sugar metabolism	Metabolism	Carbohydrate metabolism	24	155	0.00264488260413772	0.0254870505489635	Zm00001eb397570(Zm00001eb397570),Zm00001eb346580(Zm00001eb346580),Zm00001eb347070(Zm00001eb347070),Zm00001eb020040(Zm00001eb020040),Zm00001eb396490(Zm00001eb396490),Zm00001eb059230(Zm00001eb059230),Zm00001eb327030(Zm00001eb327030),Zm00001eb285660(Zm00001eb285660),Zm00001eb047980(Zm00001eb047980),Zm00001eb365840(Zm00001eb365840),Zm00001eb167360(Zm00001eb167360),Zm00001eb368100(Zm00001eb368100),Zm0…	http://www.kegg.jp/kegg-bin/show_pathway?map=map00520&multi_query=K20547+%23FFFFFF,red%0d%0aK00844+%23FFFFFF,red%0d%0aK13379+%23FFFFFF,red%0d%0aK10046+%23FFFFFF,red%0d%0aK01183+%23FFFFFF,red%0d%0aK13648+%23FFFFFF,red%0d%0aK00963+%23FFFFFF,red%0d%0aK01810+%23FFFFFF,red%0d%0aK08678+%23FFFFFF,red%0d%0aK01835+%23FFFFFF,red%0d%0aK01809+%23FFFFFF,red%0d%0aK12373+%23FFFFFF,red%0d%0aK06118+%23FFFFFF,red%…
zma00010	Glycolysis / Gluconeogenesis	Metabolism	Carbohydrate metabolism	22	140	0.00326268941388885	0.0288204231560182	Zm00001eb408260(Zm00001eb408260),Zm00001eb168550(Zm00001eb168550),Zm00001eb159720(Zm00001eb159720),Zm00001eb189920(Zm00001eb189920),Zm00001eb261430(Zm00001eb261430),Zm00001eb084450(Zm00001eb084450),Zm00001eb026710(Zm00001eb026710),Zm00001eb013520(Zm00001eb013520),Zm00001eb229440(Zm00001eb229440),Zm00001eb396330(Zm00001eb396330),Zm00001eb377870(Zm00001eb377870),Zm00001eb336190(Zm00001eb336190),Zm0…	http://www.kegg.jp/kegg-bin/show_pathway?map=map00010&multi_query=K00850+%23FFFFFF,red%0d%0aK01810+%23FFFFFF,red%0d%0aK01785+%23FFFFFF,red%0d%0aK00016+%23FFFFFF,red%0d%0aK18857+%23FFFFFF,red%0d%0aK01568+%23FFFFFF,red%0d%0aK01913+%23FFFFFF,red%0d%0aK00121+%23FFFFFF,red%0d%0aK00134+%23FFFFFF,red%0d%0aK00844+%23FFFFFF,red%0d%0aK01689+%23FFFFFF,red%0d%0aK01835+%23FFFFFF,red%0d%0aK15633+%23FFFFFF,red%…
zma00195	Photosynthesis	Metabolism	Energy metabolism	18	109	0.00439005583393468	0.0357958398766982	Zm00001eb101660(Zm00001eb101660),Zm00001eb123000(Zm00001eb123000),Zm00001eb015950(Zm00001eb015950),Zm00001eb379570(Zm00001eb379570),Zm00001eb052650(Zm00001eb052650),Zm00001eb151750(Zm00001eb151750),Zm00001eb395230(Zm00001eb395230),Zm00001eb397520(Zm00001eb397520),Zm00001eb299990(Zm00001eb299990),Zm00001eb273380(Zm00001eb273380),Zm00001eb226060(Zm00001eb226060),Zm00001eb260150(Zm00001eb260150),Zm0…	http://www.kegg.jp/kegg-bin/show_pathway?map=map00195&multi_query=K02716+%23FFFFFF,red%0d%0aK08902+%23FFFFFF,red%0d%0aK02698+%23FFFFFF,red%0d%0aK02695+%23FFFFFF,red%0d%0aK08905+%23FFFFFF,red%0d%0aK02639+%23FFFFFF,red%0d%0aK02694+%23FFFFFF,red%0d%0aK02699+%23FFFFFF,red%0d%0aK02109+%23FFFFFF,red%0d%0aK02721+%23FFFFFF,red%0d%0aK02636+%23FFFFFF,red%0d%0aK02641+%23FFFFFF,red%0d%0aK02638+%23FFFFFF,red%…
zma00071	Fatty acid degradation	Metabolism	Lipid metabolism	10	47	0.00522477947352507	0.0369217749462439	Zm00001eb367160(Zm00001eb367160),Zm00001eb408260(Zm00001eb408260),Zm00001eb168550(Zm00001eb168550),Zm00001eb189920(Zm00001eb189920),Zm00001eb026710(Zm00001eb026710),Zm00001eb248870(Zm00001eb248870),Zm00001eb026700(Zm00001eb026700),Zm00001eb417150(Zm00001eb417150),Zm00001eb006760(Zm00001eb006760),Zm00001eb148110(Zm00001eb148110)	http://www.kegg.jp/kegg-bin/show_pathway?map=map00071&multi_query=K00001+%23FFFFFF,red%0d%0aK00121+%23FFFFFF,red%0d%0aK00232+%23FFFFFF,red%0d%0aK01897+%23FFFFFF,red%0d%0aK00128+%23FFFFFF,red%0d%0aK15401+%23FFFFFF,red%0d%0aK18857+%23FFFFFF,red%0d%0a
zma00280	Valine, leucine and isoleucine degradation	Metabolism	Amino acid metabolism	10	47	0.00522477947352507	0.0369217749462439	Zm00001eb130640(Zm00001eb130640),Zm00001eb189920(Zm00001eb189920),Zm00001eb016230(Zm00001eb016230),Zm00001eb117100(Zm00001eb117100),Zm00001eb031330(Zm00001eb031330),Zm00001eb265270(Zm00001eb265270),Zm00001eb408260(Zm00001eb408260),Zm00001eb009540(Zm00001eb009540),Zm00001eb248870(Zm00001eb248870),Zm00001eb409040(Zm00001eb409040)	http://www.kegg.jp/kegg-bin/show_pathway?map=map00280&multi_query=K00253+%23FFFFFF,red%0d%0aK00827+%23FFFFFF,red%0d%0aK00167+%23FFFFFF,red%0d%0aK00128+%23FFFFFF,red%0d%0aK01968+%23FFFFFF,red%0d%0aK09699+%23FFFFFF,red%0d%0aK00826+%23FFFFFF,red%0d%0aK00166+%23FFFFFF,red%0d%0a
zma00480	Glutathione metabolism	Metabolism	Metabolism of other amino acids	18	113	0.00646632395808296	0.0428393962222996	Zm00001eb186820(Zm00001eb186820),Zm00001eb016270(Zm00001eb016270),Zm00001eb079220(Zm00001eb079220),Zm00001eb012920(Zm00001eb012920),Zm00001eb240870(Zm00001eb240870),Zm00001eb218700(Zm00001eb218700),Zm00001eb021650(Zm00001eb021650),Zm00001eb268830(Zm00001eb268830),Zm00001eb152160(Zm00001eb152160),Zm00001eb279790(Zm00001eb279790),Zm00001eb054680(Zm00001eb054680),Zm00001eb022570(Zm00001eb022570),Zm0…	http://www.kegg.jp/kegg-bin/show_pathway?map=map00480&multi_query=K00799+%23FFFFFF,red%0d%0aK00036+%23FFFFFF,red%0d%0aK22596+%23FFFFFF,red%0d%0aK01581+%23FFFFFF,red%0d%0aK00432+%23FFFFFF,red%0d%0aK00434+%23FFFFFF,red%0d%0aK21888+%23FFFFFF,red%0d%0aK00033+%23FFFFFF,red%0d%0a
zma00270	Cysteine and methionine metabolism	Metabolism	Amino acid metabolism	18	115	0.00777045413182883	0.0484510669396386	Zm00001eb218320(Zm00001eb218320),Zm00001eb113920(Zm00001eb113920),Zm00001eb340450(Zm00001eb340450),Zm00001eb121190(Zm00001eb121190),Zm00001eb389520(Zm00001eb389520),Zm00001eb331330(Zm00001eb331330),Zm00001eb004660(Zm00001eb004660),Zm00001eb052750(Zm00001eb052750),Zm00001eb396110(Zm00001eb396110),Zm00001eb014700(Zm00001eb014700),Zm00001eb016230(Zm00001eb016230),Zm00001eb009540(Zm00001eb009540),Zm0…	http://www.kegg.jp/kegg-bin/show_pathway?map=map00270&multi_query=K00815+%23FFFFFF,red%0d%0aK00789+%23FFFFFF,red%0d%0aK00549+%23FFFFFF,red%0d%0aK01762+%23FFFFFF,red%0d%0aK00827+%23FFFFFF,red%0d%0aK08967+%23FFFFFF,red%0d%0aK05933+%23FFFFFF,red%0d%0aK00016+%23FFFFFF,red%0d%0aK01739+%23FFFFFF,red%0d%0aK00058+%23FFFFFF,red%0d%0aK00826+%23FFFFFF,red%0d%0aK05953+%23FFFFFF,red%0d%0a
zma00260	Glycine, serine and threonine metabolism	Metabolism	Amino acid metabolism	12	67	0.00984305740846971	0.0579646714054327	Zm00001eb118240(Zm00001eb118240),Zm00001eb389520(Zm00001eb389520),Zm00001eb149730(Zm00001eb149730),Zm00001eb387730(Zm00001eb387730),Zm00001eb420190(Zm00001eb420190),Zm00001eb015770(Zm00001eb015770),Zm00001eb016230(Zm00001eb016230),Zm00001eb073500(Zm00001eb073500),Zm00001eb229250(Zm00001eb229250),Zm00001eb107350(Zm00001eb107350),Zm00001eb170020(Zm00001eb170020),Zm00001eb034260(Zm00001eb034260)	http://www.kegg.jp/kegg-bin/show_pathway?map=map00260&multi_query=K00276+%23FFFFFF,red%0d%0aK00830+%23FFFFFF,red%0d%0aK00600+%23FFFFFF,red%0d%0aK00058+%23FFFFFF,red%0d%0aK00827+%23FFFFFF,red%0d%0aK00108+%23FFFFFF,red%0d%0aK06001+%23FFFFFF,red%0d%0aK15633+%23FFFFFF,red%0d%0aK15893+%23FFFFFF,red%0d%0aK14272+%23FFFFFF,red%0d%0a
zma00904	Diterpenoid biosynthesis	Metabolism	Metabolism of terpenoids and polyketides	7	30	0.0111235678206243	0.0620577994203251	Zm00001eb397820(Zm00001eb397820),Zm00001eb048020(Zm00001eb048020),Zm00001eb111610(Zm00001eb111610),Zm00001eb385100(Zm00001eb385100),Zm00001eb117370(Zm00001eb117370),Zm00001eb415430(Zm00001eb415430),Zm00001eb122500(Zm00001eb122500)	http://www.kegg.jp/kegg-bin/show_pathway?map=map00904&multi_query=K04121+%23FFFFFF,red%0d%0aK04120+%23FFFFFF,red%0d%0aK04123+%23FFFFFF,red%0d%0aK22640+%23FFFFFF,red%0d%0aK04122+%23FFFFFF,red%0d%0aK04124+%23FFFFFF,red%0d%0aK20666+%23FFFFFF,red%0d%0a
zma00620	Pyruvate metabolism	Metabolism	Carbohydrate metabolism	16	104	0.0137500535467438	0.0728752837977421	Zm00001eb370590(Zm00001eb370590),Zm00001eb248870(Zm00001eb248870),Zm00001eb405040(Zm00001eb405040),Zm00001eb006760(Zm00001eb006760),Zm00001eb396330(Zm00001eb396330),Zm00001eb238670(Zm00001eb238670),Zm00001eb309660(Zm00001eb309660),Zm00001eb026710(Zm00001eb026710),Zm00001eb408260(Zm00001eb408260),Zm00001eb168550(Zm00001eb168550),Zm00001eb026700(Zm00001eb026700),Zm00001eb204600(Zm00001eb204600),Zm0…	http://www.kegg.jp/kegg-bin/show_pathway?map=map00620&multi_query=K00121+%23FFFFFF,red%0d%0aK01913+%23FFFFFF,red%0d%0aK01638+%23FFFFFF,red%0d%0aK00016+%23FFFFFF,red%0d%0aK01649+%23FFFFFF,red%0d%0aK00128+%23FFFFFF,red%0d%0aK01595+%23FFFFFF,red%0d%0aK01895+%23FFFFFF,red%0d%0aK00001+%23FFFFFF,red%0d%0aK18857+%23FFFFFF,red%0d%0a
zma00903	Limonene and pinene degradation	Metabolism	Metabolism of terpenoids and polyketides	3	7	0.0164785538181838	0.0819222611088806	Zm00001eb248870(Zm00001eb248870),Zm00001eb189920(Zm00001eb189920),Zm00001eb408260(Zm00001eb408260)	http://www.kegg.jp/kegg-bin/show_pathway?map=map00903&multi_query=K00128+%23FFFFFF,red%0d%0a
zma00630	Glyoxylate and dicarboxylate metabolism	Metabolism	Carbohydrate metabolism	12	72	0.0171436223148716	0.0819222611088806	Zm00001eb229250(Zm00001eb229250),Zm00001eb170020(Zm00001eb170020),Zm00001eb396330(Zm00001eb396330),Zm00001eb079170(Zm00001eb079170),Zm00001eb034260(Zm00001eb034260),Zm00001eb009090(Zm00001eb009090),Zm00001eb084450(Zm00001eb084450),Zm00001eb253820(Zm00001eb253820),Zm00001eb190340(Zm00001eb190340),Zm00001eb118240(Zm00001eb118240),Zm00001eb197410(Zm00001eb197410),Zm00001eb002960(Zm00001eb002960)	http://www.kegg.jp/kegg-bin/show_pathway?map=map00630&multi_query=K01638+%23FFFFFF,red%0d%0aK01681+%23FFFFFF,red%0d%0aK01915+%23FFFFFF,red%0d%0aK00830+%23FFFFFF,red%0d%0aK14272+%23FFFFFF,red%0d%0aK01895+%23FFFFFF,red%0d%0aK01913+%23FFFFFF,red%0d%0aK01602+%23FFFFFF,red%0d%0aK00600+%23FFFFFF,red%0d%0aK15893+%23FFFFFF,red%0d%0a
zma00400	Phenylalanine, tyrosine and tryptophan biosynthesis	Metabolism	Amino acid metabolism	10	56	0.0180793528472875	0.0819222611088806	Zm00001eb069000(Zm00001eb069000),Zm00001eb179760(Zm00001eb179760),Zm00001eb109620(Zm00001eb109620),Zm00001eb327800(Zm00001eb327800),Zm00001eb018960(Zm00001eb018960),Zm00001eb387730(Zm00001eb387730),Zm00001eb113920(Zm00001eb113920),Zm00001eb378020(Zm00001eb378020),Zm00001eb348660(Zm00001eb348660),Zm00001eb370320(Zm00001eb370320)	http://www.kegg.jp/kegg-bin/show_pathway?map=map00400&multi_query=K15849+%23FFFFFF,red%0d%0aK06001+%23FFFFFF,red%0d%0aK01626+%23FFFFFF,red%0d%0aK00815+%23FFFFFF,red%0d%0aK00800+%23FFFFFF,red%0d%0aK01850+%23FFFFFF,red%0d%0aK00891+%23FFFFFF,red%0d%0a
zma00450	Selenocompound metabolism	Metabolism	Metabolism of other amino acids	5	19	0.0185484364774824	0.0819222611088806	Zm00001eb392050(Zm00001eb392050),Zm00001eb201870(Zm00001eb201870),Zm00001eb218320(Zm00001eb218320),Zm00001eb356170(Zm00001eb356170),Zm00001eb052750(Zm00001eb052750)	http://www.kegg.jp/kegg-bin/show_pathway?map=map00450&multi_query=K01739+%23FFFFFF,red%0d%0aK00384+%23FFFFFF,red%0d%0aK00549+%23FFFFFF,red%0d%0aK08247+%23FFFFFF,red%0d%0a
zma00410	beta-Alanine metabolism	Metabolism	Metabolism of other amino acids	8	41	0.0200548146150699	0.0820120229784971	Zm00001eb408260(Zm00001eb408260),Zm00001eb189920(Zm00001eb189920),Zm00001eb107350(Zm00001eb107350),Zm00001eb148110(Zm00001eb148110),Zm00001eb420190(Zm00001eb420190),Zm00001eb431200(Zm00001eb431200),Zm00001eb248870(Zm00001eb248870),Zm00001eb155140(Zm00001eb155140)	http://www.kegg.jp/kegg-bin/show_pathway?map=map00410&multi_query=K00276+%23FFFFFF,red%0d%0aK12259+%23FFFFFF,red%0d%0aK17839+%23FFFFFF,red%0d%0aK00128+%23FFFFFF,red%0d%0aK00232+%23FFFFFF,red%0d%0a
zma00592	alpha-Linolenic acid metabolism	Metabolism	Lipid metabolism	9	49	0.0204856947707773	0.0820120229784971	Zm00001eb081610(Zm00001eb081610),Zm00001eb134020(Zm00001eb134020),Zm00001eb423430(Zm00001eb423430),Zm00001eb168550(Zm00001eb168550),Zm00001eb035010(Zm00001eb035010),Zm00001eb131870(Zm00001eb131870),Zm00001eb082050(Zm00001eb082050),Zm00001eb318230(Zm00001eb318230),Zm00001eb148110(Zm00001eb148110)	http://www.kegg.jp/kegg-bin/show_pathway?map=map00592&multi_query=K05894+%23FFFFFF,red%0d%0aK22389+%23FFFFFF,red%0d%0aK00232+%23FFFFFF,red%0d%0aK18857+%23FFFFFF,red%0d%0aK00454+%23FFFFFF,red%0d%0a
zma00564	Glycerophospholipid metabolism	Metabolism	Lipid metabolism	16	109	0.0208898549096172	0.0820120229784971	Zm00001eb351250(Zm00001eb351250),Zm00001eb064750(Zm00001eb064750),Zm00001eb345070(Zm00001eb345070),Zm00001eb154650(Zm00001eb154650),Zm00001eb318230(Zm00001eb318230),Zm00001eb063230(Zm00001eb063230),Zm00001eb370370(Zm00001eb370370),Zm00001eb036910(Zm00001eb036910),Zm00001eb147550(Zm00001eb147550),Zm00001eb141610(Zm00001eb141610),Zm00001eb085150(Zm00001eb085150),Zm00001eb050070(Zm00001eb050070),Zm0…	http://www.kegg.jp/kegg-bin/show_pathway?map=map00564&multi_query=K18696+%23FFFFFF,red%0d%0aK06130+%23FFFFFF,red%0d%0aK13508+%23FFFFFF,red%0d%0aK00006+%23FFFFFF,red%0d%0aK15728+%23FFFFFF,red%0d%0aK06124+%23FFFFFF,red%0d%0aK00967+%23FFFFFF,red%0d%0aK01114+%23FFFFFF,red%0d%0aK16860+%23FFFFFF,red%0d%0aK22389+%23FFFFFF,red%0d%0aK01115+%23FFFFFF,red%0d%0aK01126+%23FFFFFF,red%0d%0a
zma00910	Nitrogen metabolism	Metabolism	Energy metabolism	7	34	0.0219011553942064	0.0829115168494957	Zm00001eb359190(Zm00001eb359190),Zm00001eb009090(Zm00001eb009090),Zm00001eb229750(Zm00001eb229750),Zm00001eb427810(Zm00001eb427810),Zm00001eb253820(Zm00001eb253820),Zm00001eb209690(Zm00001eb209690),Zm00001eb190340(Zm00001eb190340)	http://www.kegg.jp/kegg-bin/show_pathway?map=map00910&multi_query=K00261+%23FFFFFF,red%0d%0aK01915+%23FFFFFF,red%0d%0aK02575+%23FFFFFF,red%0d%0aK01673+%23FFFFFF,red%0d%0a
zma00053	Ascorbate and aldarate metabolism	Metabolism	Carbohydrate metabolism	11	68	0.0269437746587415	0.0984841418560897	Zm00001eb049310(Zm00001eb049310),Zm00001eb189920(Zm00001eb189920),Zm00001eb291060(Zm00001eb291060),Zm00001eb419790(Zm00001eb419790),Zm00001eb173900(Zm00001eb173900),Zm00001eb408260(Zm00001eb408260),Zm00001eb047980(Zm00001eb047980),Zm00001eb279790(Zm00001eb279790),Zm00001eb096070(Zm00001eb096070),Zm00001eb035440(Zm00001eb035440),Zm00001eb248870(Zm00001eb248870)	http://www.kegg.jp/kegg-bin/show_pathway?map=map00053&multi_query=K21888+%23FFFFFF,red%0d%0aK10047+%23FFFFFF,red%0d%0aK00423+%23FFFFFF,red%0d%0aK00128+%23FFFFFF,red%0d%0aK10046+%23FFFFFF,red%0d%0aK08232+%23FFFFFF,red%0d%0aK00103+%23FFFFFF,red%0d%0aK00434+%23FFFFFF,red%0d%0a
zma00591	Linoleic acid metabolism	Metabolism	Lipid metabolism	4	15	0.0330589943471798	0.116808446693369	Zm00001eb035010(Zm00001eb035010),Zm00001eb423430(Zm00001eb423430),Zm00001eb134020(Zm00001eb134020),Zm00001eb081610(Zm00001eb081610)	http://www.kegg.jp/kegg-bin/show_pathway?map=map00591&multi_query=K00454+%23FFFFFF,red%0d%0a
zma00960	Tropane, piperidine and pyridine alkaloid biosynthesis	Metabolism	Biosynthesis of other secondary metabolites	4	16	0.0412073141230185	0.140902428936773	Zm00001eb420190(Zm00001eb420190),Zm00001eb113920(Zm00001eb113920),Zm00001eb348660(Zm00001eb348660),Zm00001eb107350(Zm00001eb107350)	http://www.kegg.jp/kegg-bin/show_pathway?map=map00960&multi_query=K00276+%23FFFFFF,red%0d%0aK00815+%23FFFFFF,red%0d%0aK15849+%23FFFFFF,red%0d%0a
zma00052	Galactose metabolism	Metabolism	Carbohydrate metabolism	9	56	0.0447364630057352	0.148189533706498	Zm00001eb159720(Zm00001eb159720),Zm00001eb395600(Zm00001eb395600),Zm00001eb121310(Zm00001eb121310),Zm00001eb421950(Zm00001eb421950),Zm00001eb244910(Zm00001eb244910),Zm00001eb293530(Zm00001eb293530),Zm00001eb293670(Zm00001eb293670),Zm00001eb320800(Zm00001eb320800),Zm00001eb273940(Zm00001eb273940)	http://www.kegg.jp/kegg-bin/show_pathway?map=map00052&multi_query=K01187+%23FFFFFF,red%0d%0aK00844+%23FFFFFF,red%0d%0aK18819+%23FFFFFF,red%0d%0aK00963+%23FFFFFF,red%0d%0aK01193+%23FFFFFF,red%0d%0aK00850+%23FFFFFF,red%0d%0aK01785+%23FFFFFF,red%0d%0aK01835+%23FFFFFF,red%0d%0a
zma00402	Benzoxazinoid biosynthesis	Metabolism	Biosynthesis of other secondary metabolites	3	10	0.0466371039420658	0.149804030844212	Zm00001eb165550(Zm00001eb165550),Zm00001eb165590(Zm00001eb165590),Zm00001eb165580(Zm00001eb165580)	http://www.kegg.jp/kegg-bin/show_pathway?map=map00402&multi_query=K13226+%23FFFFFF,red%0d%0aK13227+%23FFFFFF,red%0d%0aK13224+%23FFFFFF,red%0d%0a
zma00640	Propanoate metabolism	Metabolism	Carbohydrate metabolism	6	32	0.0495959253088846	0.154622590668875	Zm00001eb229440(Zm00001eb229440),Zm00001eb130640(Zm00001eb130640),Zm00001eb084450(Zm00001eb084450),Zm00001eb117100(Zm00001eb117100),Zm00001eb409040(Zm00001eb409040),Zm00001eb148110(Zm00001eb148110)	http://www.kegg.jp/kegg-bin/show_pathway?map=map00640&multi_query=K00016+%23FFFFFF,red%0d%0aK00232+%23FFFFFF,red%0d%0aK01895+%23FFFFFF,red%0d%0aK09699+%23FFFFFF,red%0d%0aK00167+%23FFFFFF,red%0d%0aK00166+%23FFFFFF,red%0d%0a
zma00950	Isoquinoline alkaloid biosynthesis	Metabolism	Biosynthesis of other secondary metabolites	4	18	0.0605950737202421	0.183516508981305	Zm00001eb107350(Zm00001eb107350),Zm00001eb348660(Zm00001eb348660),Zm00001eb113920(Zm00001eb113920),Zm00001eb420190(Zm00001eb420190)	http://www.kegg.jp/kegg-bin/show_pathway?map=map00950&multi_query=K00276+%23FFFFFF,red%0d%0aK00815+%23FFFFFF,red%0d%0aK15849+%23FFFFFF,red%0d%0a
zma00945	Stilbenoid, diarylheptanoid and gingerol biosynthesis	Metabolism	Biosynthesis of other secondary metabolites	5	26	0.0643893558190426	0.189590881022736	Zm00001eb240910(Zm00001eb240910),Zm00001eb285030(Zm00001eb285030),Zm00001eb271480(Zm00001eb271480),Zm00001eb180060(Zm00001eb180060),Zm00001eb150550(Zm00001eb150550)	http://www.kegg.jp/kegg-bin/show_pathway?map=map00945&multi_query=K00487+%23FFFFFF,red%0d%0aK13065+%23FFFFFF,red%0d%0aK00588+%23FFFFFF,red%0d%0aK09754+%23FFFFFF,red%0d%0a
zma00051	Fructose and mannose metabolism	Metabolism	Carbohydrate metabolism	9	62	0.0767701380667611	0.219936071218289	Zm00001eb037520(Zm00001eb037520),Zm00001eb121310(Zm00001eb121310),Zm00001eb167360(Zm00001eb167360),Zm00001eb261380(Zm00001eb261380),Zm00001eb148030(Zm00001eb148030),Zm00001eb367780(Zm00001eb367780),Zm00001eb293530(Zm00001eb293530),Zm00001eb293670(Zm00001eb293670),Zm00001eb007180(Zm00001eb007180)	http://www.kegg.jp/kegg-bin/show_pathway?map=map00051&multi_query=K00844+%23FFFFFF,red%0d%0aK19355+%23FFFFFF,red%0d%0aK00966+%23FFFFFF,red%0d%0aK00008+%23FFFFFF,red%0d%0aK00850+%23FFFFFF,red%0d%0aK01809+%23FFFFFF,red%0d%0a
zma00944	Flavone and flavonol biosynthesis	Metabolism	Biosynthesis of other secondary metabolites	2	6	0.0859867441177944	0.239857759907532	Zm00001eb351260(Zm00001eb351260),Zm00001eb394220(Zm00001eb394220)	http://www.kegg.jp/kegg-bin/show_pathway?map=map00944&multi_query=K05280+%23FFFFFF,red%0d%0aK13083+%23FFFFFF,red%0d%0a
zma00770	Pantothenate and CoA biosynthesis	Metabolism	Metabolism of cofactors and vitamins	6	37	0.089330949021383	0.241779214884859	Zm00001eb431200(Zm00001eb431200),Zm00001eb189920(Zm00001eb189920),Zm00001eb231510(Zm00001eb231510),Zm00001eb248870(Zm00001eb248870),Zm00001eb009540(Zm00001eb009540),Zm00001eb408260(Zm00001eb408260)	http://www.kegg.jp/kegg-bin/show_pathway?map=map00770&multi_query=K17839+%23FFFFFF,red%0d%0aK02201+%23FFFFFF,red%0d%0aK00826+%23FFFFFF,red%0d%0aK00128+%23FFFFFF,red%0d%0a
zma00330	Arginine and proline metabolism	Metabolism	Amino acid metabolism	8	55	0.0912374395791921	0.241779214884859	Zm00001eb189920(Zm00001eb189920),Zm00001eb087630(Zm00001eb087630),Zm00001eb431200(Zm00001eb431200),Zm00001eb155140(Zm00001eb155140),Zm00001eb050460(Zm00001eb050460),Zm00001eb408260(Zm00001eb408260),Zm00001eb331690(Zm00001eb331690),Zm00001eb248870(Zm00001eb248870)	http://www.kegg.jp/kegg-bin/show_pathway?map=map00330&multi_query=K00819+%23FFFFFF,red%0d%0aK01581+%23FFFFFF,red%0d%0aK01426+%23FFFFFF,red%0d%0aK17839+%23FFFFFF,red%0d%0aK00128+%23FFFFFF,red%0d%0aK12259+%23FFFFFF,red%0d%0a
zma00905	Brassinosteroid biosynthesis	Metabolism	Metabolism of terpenoids and polyketides	3	14	0.110039771689894	0.284493068271434	Zm00001eb100220(Zm00001eb100220),Zm00001eb177240(Zm00001eb177240),Zm00001eb329380(Zm00001eb329380)	http://www.kegg.jp/kegg-bin/show_pathway?map=map00905&multi_query=K15639+%23FFFFFF,red%0d%0aK20623+%23FFFFFF,red%0d%0a
zma00965	Betalain biosynthesis	Metabolism	Biosynthesis of other secondary metabolites	2	7	0.113790020237639	0.287184336790231	Zm00001eb366290(Zm00001eb366290),Zm00001eb145870(Zm00001eb145870)	http://www.kegg.jp/kegg-bin/show_pathway?map=map00965&multi_query=K15777+%23FFFFFF,red%0d%0a
zma00030	Pentose phosphate pathway	Metabolism	Carbohydrate metabolism	8	59	0.124377150904329	0.306604139438579	Zm00001eb121310(Zm00001eb121310),Zm00001eb142730(Zm00001eb142730),Zm00001eb059230(Zm00001eb059230),Zm00001eb213570(Zm00001eb213570),Zm00001eb159720(Zm00001eb159720),Zm00001eb268830(Zm00001eb268830),Zm00001eb079220(Zm00001eb079220),Zm00001eb293530(Zm00001eb293530)	http://www.kegg.jp/kegg-bin/show_pathway?map=map00030&multi_query=K00033+%23FFFFFF,red%0d%0aK01810+%23FFFFFF,red%0d%0aK00616+%23FFFFFF,red%0d%0aK00036+%23FFFFFF,red%0d%0aK01807+%23FFFFFF,red%0d%0aK01835+%23FFFFFF,red%0d%0aK00850+%23FFFFFF,red%0d%0a
zma00250	Alanine, aspartate and glutamate metabolism	Metabolism	Amino acid metabolism	8	60	0.133533783801379	0.321695024612413	Zm00001eb016230(Zm00001eb016230),Zm00001eb427810(Zm00001eb427810),Zm00001eb253820(Zm00001eb253820),Zm00001eb034260(Zm00001eb034260),Zm00001eb009090(Zm00001eb009090),Zm00001eb118240(Zm00001eb118240),Zm00001eb396990(Zm00001eb396990),Zm00001eb190340(Zm00001eb190340)	http://www.kegg.jp/kegg-bin/show_pathway?map=map00250&multi_query=K00827+%23FFFFFF,red%0d%0aK00261+%23FFFFFF,red%0d%0aK01915+%23FFFFFF,red%0d%0aK14272+%23FFFFFF,red%0d%0aK01953+%23FFFFFF,red%0d%0aK00830+%23FFFFFF,red%0d%0a
zma02010	ABC transporters	Environmental Information Processing	Membrane transport	4	24	0.141647126284866	0.323647372823001	Zm00001eb374580(Zm00001eb374580),Zm00001eb155890(Zm00001eb155890),Zm00001eb155860(Zm00001eb155860),Zm00001eb416190(Zm00001eb416190)	http://www.kegg.jp/kegg-bin/show_pathway?map=map02010&multi_query=K05658+%23FFFFFF,red%0d%0aK05674+%23FFFFFF,red%0d%0a
zma00062	Fatty acid elongation	Metabolism	Lipid metabolism	5	33	0.144003834483846	0.323647372823001	Zm00001eb246270(Zm00001eb246270),Zm00001eb010500(Zm00001eb010500),Zm00001eb398750(Zm00001eb398750),Zm00001eb008920(Zm00001eb008920),Zm00001eb167740(Zm00001eb167740)	http://www.kegg.jp/kegg-bin/show_pathway?map=map00062&multi_query=K15397+%23FFFFFF,red%0d%0aK10251+%23FFFFFF,red%0d%0a
zma00220	Arginine biosynthesis	Metabolism	Amino acid metabolism	5	33	0.144003834483846	0.323647372823001	Zm00001eb253820(Zm00001eb253820),Zm00001eb427810(Zm00001eb427810),Zm00001eb009090(Zm00001eb009090),Zm00001eb118240(Zm00001eb118240),Zm00001eb190340(Zm00001eb190340)	http://www.kegg.jp/kegg-bin/show_pathway?map=map00220&multi_query=K01915+%23FFFFFF,red%0d%0aK14272+%23FFFFFF,red%0d%0aK00261+%23FFFFFF,red%0d%0a
zma00340	Histidine metabolism	Metabolism	Amino acid metabolism	3	16	0.149610578003085	0.323647372823001	Zm00001eb189920(Zm00001eb189920),Zm00001eb408260(Zm00001eb408260),Zm00001eb248870(Zm00001eb248870)	http://www.kegg.jp/kegg-bin/show_pathway?map=map00340&multi_query=K00128+%23FFFFFF,red%0d%0a
zma00590	Arachidonic acid metabolism	Metabolism	Lipid metabolism	3	16	0.149610578003085	0.323647372823001	Zm00001eb074350(Zm00001eb074350),Zm00001eb016270(Zm00001eb016270),Zm00001eb186820(Zm00001eb186820)	http://www.kegg.jp/kegg-bin/show_pathway?map=map00590&multi_query=K00432+%23FFFFFF,red%0d%0a
zma00460	Cyanoamino acid metabolism	Metabolism	Metabolism of other amino acids	5	35	0.172156037077801	0.363796829877703	Zm00001eb334460(Zm00001eb334460),Zm00001eb170020(Zm00001eb170020),Zm00001eb214880(Zm00001eb214880),Zm00001eb384110(Zm00001eb384110),Zm00001eb008530(Zm00001eb008530)	http://www.kegg.jp/kegg-bin/show_pathway?map=map00460&multi_query=K05349+%23FFFFFF,red%0d%0aK00600+%23FFFFFF,red%0d%0aK01188+%23FFFFFF,red%0d%0aK05350+%23FFFFFF,red%0d%0a
zma00565	Ether lipid metabolism	Metabolism	Lipid metabolism	4	26	0.175034323809084	0.363796829877703	Zm00001eb275030(Zm00001eb275030),Zm00001eb339870(Zm00001eb339870),Zm00001eb063230(Zm00001eb063230),Zm00001eb064750(Zm00001eb064750)	http://www.kegg.jp/kegg-bin/show_pathway?map=map00565&multi_query=K01115+%23FFFFFF,red%0d%0aK01114+%23FFFFFF,red%0d%0aK16860+%23FFFFFF,red%0d%0a
zma00908	Zeatin biosynthesis	Metabolism	Metabolism of terpenoids and polyketides	4	29	0.229377879851865	0.467577985851878	Zm00001eb212350(Zm00001eb212350),Zm00001eb121500(Zm00001eb121500),Zm00001eb337920(Zm00001eb337920),Zm00001eb170440(Zm00001eb170440)	http://www.kegg.jp/kegg-bin/show_pathway?map=map00908&multi_query=K13496+%23FFFFFF,red%0d%0aK10760+%23FFFFFF,red%0d%0aK00279+%23FFFFFF,red%0d%0a
zma00196	Photosynthesis - antenna proteins	Metabolism	Energy metabolism	3	21	0.262492971428341	0.514387749265307	Zm00001eb112260(Zm00001eb112260),Zm00001eb100140(Zm00001eb100140),Zm00001eb041460(Zm00001eb041460)	http://www.kegg.jp/kegg-bin/show_pathway?map=map00196&multi_query=K08916+%23FFFFFF,red%0d%0aK08910+%23FFFFFF,red%0d%0aK08908+%23FFFFFF,red%0d%0a
zma04626	Plant-pathogen interaction	Organismal Systems	Environmental adaptation	20	202	0.267694934650045	0.514387749265307	Zm00001eb395260(Zm00001eb395260),Zm00001eb131620(Zm00001eb131620),Zm00001eb199530(Zm00001eb199530),Zm00001eb341260(Zm00001eb341260),Zm00001eb020340(Zm00001eb020340),Zm00001eb167410(Zm00001eb167410),Zm00001eb010500(Zm00001eb010500),Zm00001eb200350(Zm00001eb200350),Zm00001eb213280(Zm00001eb213280),Zm00001eb398750(Zm00001eb398750),Zm00001eb008920(Zm00001eb008920),Zm00001eb240700(Zm00001eb240700),Zm0…	http://www.kegg.jp/kegg-bin/show_pathway?map=map04626&multi_query=K13448+%23FFFFFF,red%0d%0aK13412+%23FFFFFF,red%0d%0aK13457+%23FFFFFF,red%0d%0aK13459+%23FFFFFF,red%0d%0aK02183+%23FFFFFF,red%0d%0aK15397+%23FFFFFF,red%0d%0aK13436+%23FFFFFF,red%0d%0aK01373+%23FFFFFF,red%0d%0aK18835+%23FFFFFF,red%0d%0aK05391+%23FFFFFF,red%0d%0aK13449+%23FFFFFF,red%0d%0aK13447+%23FFFFFF,red%0d%0a
zma00750	Vitamin B6 metabolism	Metabolism	Metabolism of cofactors and vitamins	2	12	0.271752018479785	0.514387749265307	Zm00001eb220220(Zm00001eb220220),Zm00001eb239700(Zm00001eb239700)	http://www.kegg.jp/kegg-bin/show_pathway?map=map00750&multi_query=K13248+%23FFFFFF,red%0d%0aK05275+%23FFFFFF,red%0d%0a
zma00902	Monoterpenoid biosynthesis	Metabolism	Metabolism of terpenoids and polyketides	2	12	0.271752018479785	0.514387749265307	Zm00001eb427300(Zm00001eb427300),Zm00001eb212360(Zm00001eb212360)	http://www.kegg.jp/kegg-bin/show_pathway?map=map00902&multi_query=K15095+%23FFFFFF,red%0d%0a
zma00710	Carbon fixation in photosynthetic organisms	Metabolism	Energy metabolism	8	73	0.278734710884586	0.518348760592388	Zm00001eb118240(Zm00001eb118240),Zm00001eb197410(Zm00001eb197410),Zm00001eb204600(Zm00001eb204600),Zm00001eb370590(Zm00001eb370590),Zm00001eb213570(Zm00001eb213570),Zm00001eb261430(Zm00001eb261430),Zm00001eb238670(Zm00001eb238670),Zm00001eb309660(Zm00001eb309660)	http://www.kegg.jp/kegg-bin/show_pathway?map=map00710&multi_query=K14272+%23FFFFFF,red%0d%0aK01595+%23FFFFFF,red%0d%0aK00134+%23FFFFFF,red%0d%0aK01602+%23FFFFFF,red%0d%0aK01807+%23FFFFFF,red%0d%0a
zma00740	Riboflavin metabolism	Metabolism	Metabolism of cofactors and vitamins	3	22	0.286390217733354	0.518681443751038	Zm00001eb351390(Zm00001eb351390),Zm00001eb370610(Zm00001eb370610),Zm00001eb010130(Zm00001eb010130)	http://www.kegg.jp/kegg-bin/show_pathway?map=map00740&multi_query=K20884+%23FFFFFF,red%0d%0aK14379+%23FFFFFF,red%0d%0aK14652+%23FFFFFF,red%0d%0a
zma00860	Porphyrin metabolism	Metabolism	Metabolism of cofactors and vitamins	6	53	0.293593270047758	0.518681443751038	Zm00001eb140370(Zm00001eb140370),Zm00001eb254510(Zm00001eb254510),Zm00001eb319560(Zm00001eb319560),Zm00001eb044650(Zm00001eb044650),Zm00001eb159150(Zm00001eb159150),Zm00001eb103480(Zm00001eb103480)	http://www.kegg.jp/kegg-bin/show_pathway?map=map00860&multi_query=K22013+%23FFFFFF,red%0d%0aK10960+%23FFFFFF,red%0d%0aK13600+%23FFFFFF,red%0d%0aK02303+%23FFFFFF,red%0d%0aK00218+%23FFFFFF,red%0d%0a
zma00380	Tryptophan metabolism	Metabolism	Amino acid metabolism	6	53	0.293593270047758	0.518681443751038	Zm00001eb248870(Zm00001eb248870),Zm00001eb119530(Zm00001eb119530),Zm00001eb408260(Zm00001eb408260),Zm00001eb087630(Zm00001eb087630),Zm00001eb172420(Zm00001eb172420),Zm00001eb189920(Zm00001eb189920)	http://www.kegg.jp/kegg-bin/show_pathway?map=map00380&multi_query=K01426+%23FFFFFF,red%0d%0aK00128+%23FFFFFF,red%0d%0aK11816+%23FFFFFF,red%0d%0aK13066+%23FFFFFF,red%0d%0a
zma00310	Lysine degradation	Metabolism	Amino acid metabolism	4	33	0.30697784173698	0.53343690531344	Zm00001eb189920(Zm00001eb189920),Zm00001eb192910(Zm00001eb192910),Zm00001eb408260(Zm00001eb408260),Zm00001eb248870(Zm00001eb248870)	http://www.kegg.jp/kegg-bin/show_pathway?map=map00310&multi_query=K14157+%23FFFFFF,red%0d%0aK00128+%23FFFFFF,red%0d%0a
zma00604	Glycosphingolipid biosynthesis - ganglio series	Metabolism	Glycan biosynthesis and metabolism	1	5	0.358817117616343	0.613461523666652	Zm00001eb365840(Zm00001eb365840)	http://www.kegg.jp/kegg-bin/show_pathway?map=map00604&multi_query=K12373+%23FFFFFF,red%0d%0a
zma00511	Other glycan degradation	Metabolism	Glycan biosynthesis and metabolism	2	15	0.36875934565854	0.62045223237786	Zm00001eb318780(Zm00001eb318780),Zm00001eb365840(Zm00001eb365840)	http://www.kegg.jp/kegg-bin/show_pathway?map=map00511&multi_query=K12373+%23FFFFFF,red%0d%0aK01206+%23FFFFFF,red%0d%0a
zma00562	Inositol phosphate metabolism	Metabolism	Carbohydrate metabolism	7	70	0.385256449514617	0.638080994508584	Zm00001eb049310(Zm00001eb049310),Zm00001eb025670(Zm00001eb025670),Zm00001eb064750(Zm00001eb064750),Zm00001eb394390(Zm00001eb394390),Zm00001eb063230(Zm00001eb063230),Zm00001eb374080(Zm00001eb374080),Zm00001eb027730(Zm00001eb027730)	http://www.kegg.jp/kegg-bin/show_pathway?map=map00562&multi_query=K00913+%23FFFFFF,red%0d%0aK05857+%23FFFFFF,red%0d%0aK22913+%23FFFFFF,red%0d%0aK10047+%23FFFFFF,red%0d%0aK01858+%23FFFFFF,red%0d%0aK01114+%23FFFFFF,red%0d%0a
zma00760	Nicotinate and nicotinamide metabolism	Metabolism	Metabolism of cofactors and vitamins	2	18	0.46033769629888	0.733006434212243	Zm00001eb063350(Zm00001eb063350),Zm00001eb098430(Zm00001eb098430)	http://www.kegg.jp/kegg-bin/show_pathway?map=map00760&multi_query=K00858+%23FFFFFF,red%0d%0aK18551+%23FFFFFF,red%0d%0a
zma00966	Glucosinolate biosynthesis	Metabolism	Biosynthesis of other secondary metabolites	1	7	0.463315387662455	0.733006434212243	Zm00001eb009540(Zm00001eb009540)	http://www.kegg.jp/kegg-bin/show_pathway?map=map00966&multi_query=K00826+%23FFFFFF,red%0d%0a
zma00440	Phosphonate and phosphinate metabolism	Metabolism	Metabolism of other amino acids	1	7	0.463315387662455	0.733006434212243	Zm00001eb195630(Zm00001eb195630)	http://www.kegg.jp/kegg-bin/show_pathway?map=map00440&multi_query=K00967+%23FFFFFF,red%0d%0a
zma04146	Peroxisome	Cellular Processes	Transport and catabolism	8	93	0.54077946595303	0.834092313283591	Zm00001eb417150(Zm00001eb417150),Zm00001eb148110(Zm00001eb148110),Zm00001eb308150(Zm00001eb308150),Zm00001eb378880(Zm00001eb378880),Zm00001eb201250(Zm00001eb201250),Zm00001eb049140(Zm00001eb049140),Zm00001eb219680(Zm00001eb219680),Zm00001eb034260(Zm00001eb034260)	http://www.kegg.jp/kegg-bin/show_pathway?map=map04146&multi_query=K01897+%23FFFFFF,red%0d%0aK00232+%23FFFFFF,red%0d%0aK13356+%23FFFFFF,red%0d%0aK00830+%23FFFFFF,red%0d%0aK13348+%23FFFFFF,red%0d%0aK04564+%23FFFFFF,red%0d%0a
zma00290	Valine, leucine and isoleucine biosynthesis	Metabolism	Amino acid metabolism	2	21	0.543715322377358	0.834092313283591	Zm00001eb405040(Zm00001eb405040),Zm00001eb009540(Zm00001eb009540)	http://www.kegg.jp/kegg-bin/show_pathway?map=map00290&multi_query=K00826+%23FFFFFF,red%0d%0aK01649+%23FFFFFF,red%0d%0a
zma00603	Glycosphingolipid biosynthesis - globo and isoglobo series	Metabolism	Glycan biosynthesis and metabolism	1	9	0.550815678583503	0.834092313283591	Zm00001eb365840(Zm00001eb365840)	http://www.kegg.jp/kegg-bin/show_pathway?map=map00603&multi_query=K12373+%23FFFFFF,red%0d%0a
zma03410	Base excision repair	Genetic Information Processing	Replication and repair	3	35	0.581873246174966	0.867245373382012	Zm00001eb256530(Zm00001eb256530),Zm00001eb099620(Zm00001eb099620),Zm00001eb033650(Zm00001eb033650)	http://www.kegg.jp/kegg-bin/show_pathway?map=map03410&multi_query=K03652+%23FFFFFF,red%0d%0aK01246+%23FFFFFF,red%0d%0a
zma00514	Other types of O-glycan biosynthesis	Metabolism	Glycan biosynthesis and metabolism	1	10	0.589072329089668	0.867245373382012	Zm00001eb107370(Zm00001eb107370)	http://www.kegg.jp/kegg-bin/show_pathway?map=map00514&multi_query=K03691+%23FFFFFF,red%0d%0a
zma01040	Biosynthesis of unsaturated fatty acids	Metabolism	Lipid metabolism	2	27	0.682139620521238	0.990504106510291	Zm00001eb148110(Zm00001eb148110),Zm00001eb246270(Zm00001eb246270)	http://www.kegg.jp/kegg-bin/show_pathway?map=map01040&multi_query=K00232+%23FFFFFF,red%0d%0aK10251+%23FFFFFF,red%0d%0a
zma00531	Glycosaminoglycan degradation	Metabolism	Glycan biosynthesis and metabolism	1	15	0.73676114531277	0.999999999322882	Zm00001eb365840(Zm00001eb365840)	http://www.kegg.jp/kegg-bin/show_pathway?map=map00531&multi_query=K12373+%23FFFFFF,red%0d%0a
zma00900	Terpenoid backbone biosynthesis	Metabolism	Metabolism of terpenoids and polyketides	4	58	0.739079248991454	0.999999999322882	Zm00001eb325560(Zm00001eb325560),Zm00001eb254510(Zm00001eb254510),Zm00001eb107690(Zm00001eb107690),Zm00001eb246530(Zm00001eb246530)	http://www.kegg.jp/kegg-bin/show_pathway?map=map00900&multi_query=K10960+%23FFFFFF,red%0d%0aK03526+%23FFFFFF,red%0d%0aK13789+%23FFFFFF,red%0d%0a
zma00670	One carbon pool by folate	Metabolism	Metabolism of cofactors and vitamins	1	16	0.759207467502524	0.999999999322882	Zm00001eb170020(Zm00001eb170020)	http://www.kegg.jp/kegg-bin/show_pathway?map=map00670&multi_query=K00600+%23FFFFFF,red%0d%0a
zma00100	Steroid biosynthesis	Metabolism	Lipid metabolism	2	32	0.769549892780343	0.999999999322882	Zm00001eb159000(Zm00001eb159000),Zm00001eb349320(Zm00001eb349320)	http://www.kegg.jp/kegg-bin/show_pathway?map=map00100&multi_query=K05917+%23FFFFFF,red%0d%0a
zma04070	Phosphatidylinositol signaling system	Environmental Information Processing	Signal transduction	5	75	0.776524305775358	0.999999999322882	Zm00001eb049310(Zm00001eb049310),Zm00001eb025670(Zm00001eb025670),Zm00001eb167410(Zm00001eb167410),Zm00001eb053420(Zm00001eb053420),Zm00001eb394390(Zm00001eb394390)	http://www.kegg.jp/kegg-bin/show_pathway?map=map04070&multi_query=K10047+%23FFFFFF,red%0d%0aK13024+%23FFFFFF,red%0d%0aK00913+%23FFFFFF,red%0d%0aK02183+%23FFFFFF,red%0d%0aK05857+%23FFFFFF,red%0d%0a
zma04712	Circadian rhythm - plant	Organismal Systems	Environmental adaptation	3	52	0.831207714391523	0.999999999322882	Zm00001eb172450(Zm00001eb172450),Zm00001eb216020(Zm00001eb216020),Zm00001eb235510(Zm00001eb235510)	http://www.kegg.jp/kegg-bin/show_pathway?map=map04712&multi_query=K12120+%23FFFFFF,red%0d%0aK16241+%23FFFFFF,red%0d%0aK12133+%23FFFFFF,red%0d%0a
zma00563	Glycosylphosphatidylinositol (GPI)-anchor biosynthesis	Metabolism	Glycan biosynthesis and metabolism	1	23	0.871035343126021	0.999999999322882	Zm00001eb018410(Zm00001eb018410)	http://www.kegg.jp/kegg-bin/show_pathway?map=map00563&multi_query=K05283+%23FFFFFF,red%0d%0a
zma00730	Thiamine metabolism	Metabolism	Metabolism of cofactors and vitamins	1	24	0.88204948443301	0.999999999322882	Zm00001eb051950(Zm00001eb051950)	http://www.kegg.jp/kegg-bin/show_pathway?map=map00730&multi_query=K03147+%23FFFFFF,red%0d%0a
zma04145	Phagosome	Cellular Processes	Transport and catabolism	5	91	0.896926342536634	0.999999999322882	Zm00001eb372070(Zm00001eb372070),Zm00001eb057290(Zm00001eb057290),Zm00001eb107490(Zm00001eb107490),Zm00001eb215710(Zm00001eb215710),Zm00001eb052540(Zm00001eb052540)	http://www.kegg.jp/kegg-bin/show_pathway?map=map04145&multi_query=K07375+%23FFFFFF,red%0d%0aK04392+%23FFFFFF,red%0d%0aK07374+%23FFFFFF,red%0d%0a
zma00650	Butanoate metabolism	Metabolism	Carbohydrate metabolism	1	26	0.901341590026408	0.999999999322882	Zm00001eb396330(Zm00001eb396330)	http://www.kegg.jp/kegg-bin/show_pathway?map=map00650&multi_query=K01913+%23FFFFFF,red%0d%0a
zma00790	Folate biosynthesis	Metabolism	Metabolism of cofactors and vitamins	1	29	0.9245384966815	0.999999999322882	Zm00001eb351390(Zm00001eb351390)	http://www.kegg.jp/kegg-bin/show_pathway?map=map00790&multi_query=K14652+%23FFFFFF,red%0d%0a
zma00061	Fatty acid biosynthesis	Metabolism	Lipid metabolism	2	49	0.929524564613357	0.999999999322882	Zm00001eb417150(Zm00001eb417150),Zm00001eb094620(Zm00001eb094620)	http://www.kegg.jp/kegg-bin/show_pathway?map=map00061&multi_query=K01897+%23FFFFFF,red%0d%0aK10781+%23FFFFFF,red%0d%0a
zma00040	Pentose and glucuronate interconversions	Metabolism	Carbohydrate metabolism	4	86	0.942584238195824	0.999999999322882	Zm00001eb320800(Zm00001eb320800),Zm00001eb061770(Zm00001eb061770),Zm00001eb037520(Zm00001eb037520),Zm00001eb048310(Zm00001eb048310)	http://www.kegg.jp/kegg-bin/show_pathway?map=map00040&multi_query=K00963+%23FFFFFF,red%0d%0aK01051+%23FFFFFF,red%0d%0aK01184+%23FFFFFF,red%0d%0aK00008+%23FFFFFF,red%0d%0a
zma04130	SNARE interactions in vesicular transport	Genetic Information Processing	Folding, sorting and degradation	1	33	0.947228230920952	0.999999999322882	Zm00001eb323060(Zm00001eb323060)	http://www.kegg.jp/kegg-bin/show_pathway?map=map04130&multi_query=K08486+%23FFFFFF,red%0d%0a
zma00920	Sulfur metabolism	Metabolism	Energy metabolism	1	33	0.947228230920952	0.999999999322882	Zm00001eb392050(Zm00001eb392050)	http://www.kegg.jp/kegg-bin/show_pathway?map=map00920&multi_query=K01739+%23FFFFFF,red%0d%0a
zma00513	Various types of N-glycan biosynthesis	Metabolism	Glycan biosynthesis and metabolism	1	35	0.95587430233146	0.999999999322882	Zm00001eb365840(Zm00001eb365840)	http://www.kegg.jp/kegg-bin/show_pathway?map=map00513&multi_query=K12373+%23FFFFFF,red%0d%0a
zma00970	Aminoacyl-tRNA biosynthesis	Genetic Information Processing	Translation	2	58	0.963803011101187	0.999999999322882	Zm00001eb063470(Zm00001eb063470),Zm00001eb063750(Zm00001eb063750)	http://www.kegg.jp/kegg-bin/show_pathway?map=map00970&multi_query=K04567+%23FFFFFF,red%0d%0aK01883+%23FFFFFF,red%0d%0a
zma00510	N-Glycan biosynthesis	Metabolism	Glycan biosynthesis and metabolism	1	39	0.969155695757203	0.999999999322882	Zm00001eb246020(Zm00001eb246020)	http://www.kegg.jp/kegg-bin/show_pathway?map=map00510&multi_query=K00737+%23FFFFFF,red%0d%0a
zma04016	MAPK signaling pathway - plant	Environmental Information Processing	Signal transduction	8	161	0.970150231583694	0.999999999322882	Zm00001eb378340(Zm00001eb378340),Zm00001eb040550(Zm00001eb040550),Zm00001eb272090(Zm00001eb272090),Zm00001eb131620(Zm00001eb131620),Zm00001eb020340(Zm00001eb020340),Zm00001eb341260(Zm00001eb341260),Zm00001eb396710(Zm00001eb396710),Zm00001eb167410(Zm00001eb167410)	http://www.kegg.jp/kegg-bin/show_pathway?map=map04016&multi_query=K14496+%23FFFFFF,red%0d%0aK20718+%23FFFFFF,red%0d%0aK13449+%23FFFFFF,red%0d%0aK13447+%23FFFFFF,red%0d%0aK02183+%23FFFFFF,red%0d%0aK20547+%23FFFFFF,red%0d%0a
zma00230	Purine metabolism	Metabolism	Nucleotide metabolism	4	99	0.97412415739759	0.999999999322882	Zm00001eb286120(Zm00001eb286120),Zm00001eb040400(Zm00001eb040400),Zm00001eb159720(Zm00001eb159720),Zm00001eb389820(Zm00001eb389820)	http://www.kegg.jp/kegg-bin/show_pathway?map=map00230&multi_query=K02083+%23FFFFFF,red%0d%0aK00951+%23FFFFFF,red%0d%0aK01490+%23FFFFFF,red%0d%0aK01835+%23FFFFFF,red%0d%0a
zma00240	Pyrimidine metabolism	Metabolism	Nucleotide metabolism	1	67	0.99750574874061	0.999999999322882	Zm00001eb140160(Zm00001eb140160)	http://www.kegg.jp/kegg-bin/show_pathway?map=map00240&multi_query=K09903+%23FFFFFF,red%0d%0a
zma04075	Plant hormone signal transduction	Environmental Information Processing	Signal transduction	13	291	0.997892230894776	0.999999999322882	Zm00001eb396710(Zm00001eb396710),Zm00001eb020340(Zm00001eb020340),Zm00001eb358430(Zm00001eb358430),Zm00001eb010460(Zm00001eb010460),Zm00001eb363100(Zm00001eb363100),Zm00001eb280500(Zm00001eb280500),Zm00001eb288970(Zm00001eb288970),Zm00001eb144290(Zm00001eb144290),Zm00001eb366880(Zm00001eb366880),Zm00001eb293610(Zm00001eb293610),Zm00001eb147220(Zm00001eb147220),Zm00001eb227970(Zm00001eb227970),Zm0…	http://www.kegg.jp/kegg-bin/show_pathway?map=map04075&multi_query=K13946+%23FFFFFF,red%0d%0aK14484+%23FFFFFF,red%0d%0aK14496+%23FFFFFF,red%0d%0aK13449+%23FFFFFF,red%0d%0aK14487+%23FFFFFF,red%0d%0aK14508+%23FFFFFF,red%0d%0aK14506+%23FFFFFF,red%0d%0aK14488+%23FFFFFF,red%0d%0aK14431+%23FFFFFF,red%0d%0aK14491+%23FFFFFF,red%0d%0a
zma00020	Citrate cycle (TCA cycle)	Metabolism	Carbohydrate metabolism	1	69	0.997917044582505	0.999999999322882	Zm00001eb002960(Zm00001eb002960)	http://www.kegg.jp/kegg-bin/show_pathway?map=map00020&multi_query=K01681+%23FFFFFF,red%0d%0a
zma03013	Nucleocytoplasmic transport	Genetic Information Processing	Translation	3	124	0.998830249246366	0.999999999322882	Zm00001eb158370(Zm00001eb158370),Zm00001eb100530(Zm00001eb100530),Zm00001eb094960(Zm00001eb094960)	http://www.kegg.jp/kegg-bin/show_pathway?map=map03013&multi_query=K12881+%23FFFFFF,red%0d%0aK14307+%23FFFFFF,red%0d%0aK07936+%23FFFFFF,red%0d%0a
zma03018	RNA degradation	Genetic Information Processing	Folding, sorting and degradation	3	125	0.998915853473846	0.999999999322882	Zm00001eb377870(Zm00001eb377870),Zm00001eb121310(Zm00001eb121310),Zm00001eb293530(Zm00001eb293530)	http://www.kegg.jp/kegg-bin/show_pathway?map=map03018&multi_query=K01689+%23FFFFFF,red%0d%0aK00850+%23FFFFFF,red%0d%0a
zma04144	Endocytosis	Cellular Processes	Transport and catabolism	5	178	0.999550761120343	0.999999999322882	Zm00001eb112560(Zm00001eb112560),Zm00001eb148420(Zm00001eb148420),Zm00001eb368000(Zm00001eb368000),Zm00001eb339870(Zm00001eb339870),Zm00001eb341850(Zm00001eb341850)	http://www.kegg.jp/kegg-bin/show_pathway?map=map04144&multi_query=K12486+%23FFFFFF,red%0d%0aK03283+%23FFFFFF,red%0d%0aK18466+%23FFFFFF,red%0d%0aK01115+%23FFFFFF,red%0d%0a
zma03008	Ribosome biogenesis in eukaryotes	Genetic Information Processing	Translation	1	90	0.99968741087619	0.999999999322882	Zm00001eb158370(Zm00001eb158370)	http://www.kegg.jp/kegg-bin/show_pathway?map=map03008&multi_query=K07936+%23FFFFFF,red%0d%0a
zma04120	Ubiquitin mediated proteolysis	Genetic Information Processing	Folding, sorting and degradation	2	142	0.99995980430954	0.999999999322882	Zm00001eb288390(Zm00001eb288390),Zm00001eb145730(Zm00001eb145730)	http://www.kegg.jp/kegg-bin/show_pathway?map=map04120&multi_query=K03875+%23FFFFFF,red%0d%0a
zma00190	Oxidative phosphorylation	Metabolism	Energy metabolism	3	168	0.999962740236399	0.999999999322882	Zm00001eb266490(Zm00001eb266490),Zm00001eb397520(Zm00001eb397520),Zm00001eb188340(Zm00001eb188340)	http://www.kegg.jp/kegg-bin/show_pathway?map=map00190&multi_query=K01507+%23FFFFFF,red%0d%0aK02109+%23FFFFFF,red%0d%0a
zma03015	mRNA surveillance pathway	Genetic Information Processing	Translation	2	149	0.999977822944365	0.999999999322882	Zm00001eb299290(Zm00001eb299290),Zm00001eb094960(Zm00001eb094960)	http://www.kegg.jp/kegg-bin/show_pathway?map=map03015&multi_query=K12881+%23FFFFFF,red%0d%0aK14411+%23FFFFFF,red%0d%0a
zma04141	Protein processing in endoplasmic reticulum	Genetic Information Processing	Folding, sorting and degradation	5	229	0.999989206931266	0.999999999322882	Zm00001eb368000(Zm00001eb368000),Zm00001eb302280(Zm00001eb302280),Zm00001eb148420(Zm00001eb148420),Zm00001eb312180(Zm00001eb312180),Zm00001eb081770(Zm00001eb081770)	http://www.kegg.jp/kegg-bin/show_pathway?map=map04141&multi_query=K14003+%23FFFFFF,red%0d%0aK03283+%23FFFFFF,red%0d%0aK14011+%23FFFFFF,red%0d%0aK13993+%23FFFFFF,red%0d%0a
zma03040	Spliceosome	Genetic Information Processing	Transcription	3	209	0.999998703534747	0.999999999322882	Zm00001eb368000(Zm00001eb368000),Zm00001eb094960(Zm00001eb094960),Zm00001eb148420(Zm00001eb148420)	http://www.kegg.jp/kegg-bin/show_pathway?map=map03040&multi_query=K12881+%23FFFFFF,red%0d%0aK03283+%23FFFFFF,red%0d%0a
zma03010	Ribosome	Genetic Information Processing	Translation	6	374	0.999999999322882	0.999999999322882	Zm00001eb394520(Zm00001eb394520),Zm00001eb287080(Zm00001eb287080),Zm00001eb189880(Zm00001eb189880),Zm00001eb222210(Zm00001eb222210),Zm00001eb222850(Zm00001eb222850),Zm00001eb360500(Zm00001eb360500)	http://www.kegg.jp/kegg-bin/show_pathway?map=map03010&multi_query=K02867+%23FFFFFF,red%0d%0aK02881+%23FFFFFF,red%0d%0aK02902+%23FFFFFF,red%0d%0aK02863+%23FFFFFF,red%0d%0aK02933+%23FFFFFF,red%0d%0aK02874+%23FFFFFF,red%0d%0a
